# Supplementary material for: Crystal structure of 10-benzyl-9-(3,4-di­meth­oxy­phen­yl)-3,3,6,6-tetra­methyl-3,4,6,7,9,10-hexa­hydro­acridine-1,8(2H,5H)-dione
Source: Acta Crystallogr E Crystallogr Commun. 2015 Aug 26;71(Pt 9):o688–9. doi: 10.1107/S2056989015014966 (PMC4555413; doi:10.1107/S2056989015014966)
Supplement: Supplementary file 1 [file e-71-0o688-sup1.cif]

##############################################################################
#                                                                            #
# This CIF contains the data in a paper accepted for publication in          #
# Acta Crystallographica Section E. It conforms to the requirements of       #
# Notes for Authors for Acta Crystallographica Section E, and has been       #
# peer reviewed under the auspices of the IUCr Commission on Journals.       #
#                                                                            #
# Full details of the Crystallographic Information File format               #
# are given in the paper "The Crystallographic Information File (CIF):       #
# a New Standard Archive File for Crystallography" by S. R. Hall, F. H.      #
# Allen and I. D. Brown [Acta Cryst. (1991), A47, 655-685].                  #
#                                                                            #
# The current version of the core CIF dictionary is obtainable from          #
# ftp://ftp.iucr.org/pub/cif_core.dic.                                       #
#                                                                            #
# Software is freely available for graphical display of the structure(s)     #
# in this CIF. For information consult the CIF software page                 #
# http://www.iucr.org/resources/cif/software.                                #
#                                                                            #
# This file may be used for bona fide research purposes within the           #
# scientific community so long as proper attribution is given to the journal # 
# article from which it was obtained.                                        #
#                                                                            #
##############################################################################
data_global
_audit_creation_method     'SHELXL-97'
_journal_date_recd_electronic     2015-08-10
_journal_date_accepted     2015-08-10
_journal_name_full     'Acta Crystallographica, Section E'
_journal_year     2015
_journal_volume     71
_journal_issue      9
_journal_page_first     o688
_journal_page_last     o689
_journal_paper_category     HO
_journal_paper_doi     10.1107/S2056989015014966
_journal_coeditor_code     SU5190
_publ_contact_author_name     'Sughanya, V.'
_publ_contact_author_address
;
Department of Chemistry
Annamalai University
Annamalai Nagar 608 002
Tamil Nadu
India
;
_publ_contact_author_email     'saisukanyashri@gmail.com'
_publ_contact_author_phone        .91E-306
_publ_section_title
;\
Crystal structure of
10-benzyl-9-(3,4-dimethoxyphenyl)-3,3,6,6-tetramethyl-3,4,6,7,9,10-\
hexahydroacridine-1,8(2<i>H</i>,5<i>H</i>)-dione
;
loop_
    _publ_author_name
    _publ_author_address
    'N. Sureshbabu'
;
 Department of Chemistry
 Annamalai University
 Annamalai Nagar 608 002
 Tamil Nadu
 India
;
    'V. Sughanya'
;
 Department of Chemistry
 Annamalai University
 Annamalai Nagar 608 002
 Tamil Nadu
 India
;
data_I
_audit_creation_method     SHELXL-97
_database_code_depnum_ccdc_archive     'CCDC 1417923'
_chemical_name_systematic
;\
10-Benzyl-9-(3,4-dimethoxyphenyl)-3,3,6,6-tetramethyl-\
3,4,6,7,9,10-hexahydroacridine-1,8(2<i>H</i>,5<i>H</i>)-dione
;
_chemical_name_common     ?
_chemical_formula_moiety     'C32 H37 N O4'
_chemical_formula_sum     'C32 H37 N O4'
_chemical_formula_iupac     'C32 H37 N O4'
_chemical_formula_weight     499.63
_chemical_melting_point_gt     449
_chemical_melting_point_lt     451
_symmetry_cell_setting     orthorhombic
_symmetry_space_group_name_H-M     'P b c a'
_symmetry_space_group_name_Hall     '-P 2a c2 ab'
loop_
    _symmetry_equiv_pos_as_xyz
    'x, y, z'
    '-x+1/2, -y, z+1/2'
    'x+1/2, -y+1/2, -z'
    '-x, y+1/2, -z+1/2'
    '-x, -y, -z'
    'x-1/2, y, -z-1/2'
    '-x-1/2, y-1/2, z'
    'x, -y-1/2, z-1/2'
_cell_length_a     10.7068(3)
_cell_length_b     17.8750(4)
_cell_length_c     28.1694(7)
_cell_angle_alpha     90.00
_cell_angle_beta     90.00
_cell_angle_gamma     90.00
_cell_volume     5391.2(2)
_cell_formula_units_Z     8
_cell_measurement_reflns_used     3680
_cell_measurement_theta_min     2.33
_cell_measurement_theta_max     23.809
_cell_measurement_temperature     296(2)
_exptl_crystal_description     block
_exptl_crystal_colour     yellow
_exptl_crystal_size_max     0.35
_exptl_crystal_size_mid     0.35
_exptl_crystal_size_min     0.30
_exptl_crystal_density_diffrn     1.231
_exptl_crystal_density_meas     ?
_exptl_crystal_density_method     'not measured'
_exptl_crystal_F_000     2144
_exptl_absorpt_coefficient_mu     0.080
_exptl_absorpt_correction_type     multi-scan
_exptl_absorpt_process_details
;
(SADABS; Bruker, 2004)
;
_exptl_absorpt_correction_T_min     0.9578
_exptl_absorpt_correction_T_max     0.9893
_exptl_special_details     ?
_diffrn_ambient_temperature     296(2)
_diffrn_radiation_type     MoK\a
_diffrn_radiation_wavelength     0.71073
_diffrn_radiation_source     'fine-focus sealed tube'
_diffrn_radiation_monochromator     graphite
_diffrn_measurement_device_type     'Bruker Kappa APEXII CCD'
_diffrn_measurement_method     '\w and \f scan'
_diffrn_detector_area_resol_mean     ?
_diffrn_reflns_number     23489
_diffrn_reflns_av_R_equivalents     0.0447
_diffrn_reflns_av_sigmaI/netI     0.0393
_diffrn_reflns_theta_min     2.28
_diffrn_reflns_theta_max     24.87
_diffrn_reflns_theta_full     24.87
_diffrn_measured_fraction_theta_max     0.996
_diffrn_measured_fraction_theta_full     0.996
_diffrn_reflns_limit_h_min     -12
_diffrn_reflns_limit_h_max     12
_diffrn_reflns_limit_k_min     -20
_diffrn_reflns_limit_k_max     20
_diffrn_reflns_limit_l_min     -33
_diffrn_reflns_limit_l_max     27
_diffrn_standards_number     ?
_diffrn_standards_interval_count     ?
_diffrn_standards_interval_time     ?
_diffrn_standards_decay_%     ?
_refine_special_details
;
Refinement of <i>F</i>^2^ against ALL reflections. The weighted <i>R</i>-factor
<i>wR</i> and goodness of fit <i>S</i> are based on <i>F</i>^2^, conventional
<i>R</i>-factors <i>R</i> are based on <i>F</i>, with <i>F</i> set to zero for
negative <i>F</i>^2^. The threshold expression of <i>F</i>^2^ >
\s(<i>F</i>^2^) is used only for calculating <i>R</i>-factors(gt) <i>etc</i>.
and is not relevant to the choice of reflections for refinement.
<i>R</i>-factors based on <i>F</i>^2^ are statistically about twice as large
as those based on <i>F</i>, and <i>R</i>- factors based on ALL data will be
even larger.
;
_reflns_number_total     4661
_reflns_number_gt     2966
_reflns_threshold_expression     I>2sigma(I)
_refine_ls_structure_factor_coef     Fsqd
_refine_ls_matrix_type     full
_refine_ls_R_factor_all     0.0793
_refine_ls_R_factor_gt     0.0420
_refine_ls_wR_factor_gt     0.0986
_refine_ls_wR_factor_ref     0.1191
_refine_ls_goodness_of_fit_ref     1.009
_refine_ls_restrained_S_all     1.009
_refine_ls_number_reflns     4661
_refine_ls_number_parameters     335
_refine_ls_number_restraints     0
_refine_ls_hydrogen_treatment     constr
_refine_ls_weighting_scheme     calc
_refine_ls_weighting_details
         'calc w=1/[\s^2^(Fo^2^)+(0.0522P)^2^+0.9815P] where P=(Fo^2^+2Fc^2^)/3'
_atom_sites_solution_hydrogens     geom
_atom_sites_solution_primary     direct
_atom_sites_solution_secondary     difmap
_refine_ls_shift/su_max     0.002
_refine_ls_shift/su_mean     0.000
_refine_diff_density_max     0.140
_refine_diff_density_min     -0.138
_refine_ls_extinction_method
;
SHELXL97 (Sheldrick, 2008)
;
_refine_ls_extinction_coef     0.0024(3)
_refine_ls_extinction_expression
                                  'Fc^*^=kFc[1+0.001xFc^2^\l^3^/sin(2\q)]^-1/4^'
loop_
    _atom_type_symbol
    _atom_type_description
    _atom_type_scat_dispersion_real
    _atom_type_scat_dispersion_imag
    _atom_type_scat_source
    'C' 'C' 0.0033 0.0016
                         'International Tables Vol C Tables 4.2.6.8 and 6.1.1.4'
    'H' 'H' 0.0000 0.0000
                         'International Tables Vol C Tables 4.2.6.8 and 6.1.1.4'
    'N' 'N' 0.0061 0.0033
                         'International Tables Vol C Tables 4.2.6.8 and 6.1.1.4'
    'O' 'O' 0.0106 0.0060
                         'International Tables Vol C Tables 4.2.6.8 and 6.1.1.4'
_computing_data_collection
;
APEX2 (Bruker, 2004)
;
_computing_cell_refinement
;
APEX2 and SAINT (Bruker, 2004)
;
_computing_data_reduction
;
SAINT and XPREP (Bruker, 2004)
;
_computing_structure_solution
;
SIR92 (Altomare <i>et al.</i>,  1993)
;
_computing_structure_refinement
;
SHELXL97 (Sheldrick, 2008)
;
_computing_molecular_graphics
;
ORTEP-3 for Windows (Farrugia, 2012) and Mercury (Macrae <i>et al.</i>,
2008)
;
_computing_publication_material
;
SHELXL97 (Sheldrick, 2008)
;
loop_
    _atom_site_type_symbol
    _atom_site_label
    _atom_site_fract_x
    _atom_site_fract_y
    _atom_site_fract_z
    _atom_site_U_iso_or_equiv
    _atom_site_adp_type
    _atom_site_calc_flag
    _atom_site_refinement_flags
    _atom_site_occupancy
    _atom_site_symmetry_multiplicity
    _atom_site_disorder_assembly
    _atom_site_disorder_group
    C C1 0.14368(15) 0.30051(11) 0.61594(6) 0.0354(5) Uani d . 1 1 . .
    C C2 0.18793(16) 0.36442(10) 0.59693(6) 0.0357(5) Uani d . 1 1 . .
    C C3 0.28362(16) 0.36551(10) 0.55767(7) 0.0376(5) Uani d . 1 1 . .
    H H3 0.2530 0.3996 0.5330 0.045 Uiso calc R 1 1 . .
    C C4 0.29413(16) 0.28887(10) 0.53588(6) 0.0354(5) Uani d . 1 1 . .
    C C5 0.24760(15) 0.22657(10) 0.55628(6) 0.0332(4) Uani d . 1 1 . .
    C C6 0.26823(17) 0.15026(11) 0.53557(7) 0.0404(5) Uani d . 1 1 . .
    H H6A 0.1936 0.1354 0.5185 0.048 Uiso calc R 1 1 . .
    H H6B 0.2805 0.1149 0.5613 0.048 Uiso calc R 1 1 . .
    C C7 0.37920(17) 0.14543(11) 0.50209(7) 0.0436(5) Uani d . 1 1 . .
    C C8 0.3691(2) 0.20922(12) 0.46697(8) 0.0563(6) Uani d . 1 1 . .
    H H8A 0.4436 0.2098 0.4473 0.068 Uiso calc R 1 1 . .
    H H8B 0.2982 0.2002 0.4463 0.068 Uiso calc R 1 1 . .
    C C9 0.35425(19) 0.28421(12) 0.48963(7) 0.0478(5) Uani d . 1 1 . .
    C C10 0.50057(19) 0.15092(14) 0.53043(9) 0.0641(7) Uani d . 1 1 . .
    H H10A 0.5048 0.1104 0.5527 0.096 Uiso calc R 1 1 . .
    H H10B 0.5027 0.1976 0.5472 0.096 Uiso calc R 1 1 . .
    H H10C 0.5705 0.1482 0.5092 0.096 Uiso calc R 1 1 . .
    C C11 0.3746(2) 0.07038(13) 0.47679(8) 0.0628(7) Uani d . 1 1 . .
    H H11A 0.3813 0.0308 0.4997 0.094 Uiso calc R 1 1 . .
    H H11B 0.4427 0.0671 0.4547 0.094 Uiso calc R 1 1 . .
    H H11C 0.2969 0.0659 0.4600 0.094 Uiso calc R 1 1 . .
    C C12 0.05426(17) 0.30154(11) 0.65704(7) 0.0442(5) Uani d . 1 1 . .
    H H12A 0.0690 0.2577 0.6766 0.053 Uiso calc R 1 1 . .
    H H12B -0.0304 0.2984 0.6449 0.053 Uiso calc R 1 1 . .
    C C13 0.06601(17) 0.37125(12) 0.68782(7) 0.0465(5) Uani d . 1 1 . .
    C C14 0.05534(19) 0.43847(12) 0.65534(7) 0.0523(6) Uani d . 1 1 . .
    H H14A -0.0299 0.4418 0.6439 0.063 Uiso calc R 1 1 . .
    H H14B 0.0724 0.4833 0.6736 0.063 Uiso calc R 1 1 . .
    C C15 0.14163(17) 0.43654(12) 0.61355(7) 0.0428(5) Uani d . 1 1 . .
    C C16 0.1906(2) 0.37117(14) 0.71379(8) 0.0638(7) Uani d . 1 1 . .
    H H16A 0.1968 0.4152 0.7331 0.096 Uiso calc R 1 1 . .
    H H16B 0.2574 0.3707 0.6911 0.096 Uiso calc R 1 1 . .
    H H16C 0.1961 0.3275 0.7335 0.096 Uiso calc R 1 1 . .
    C C17 -0.0396(2) 0.37115(15) 0.72388(8) 0.0689(7) Uani d . 1 1 . .
    H H17A -0.0336 0.4149 0.7435 0.103 Uiso calc R 1 1 . .
    H H17B -0.0336 0.3272 0.7434 0.103 Uiso calc R 1 1 . .
    H H17C -0.1183 0.3712 0.7076 0.103 Uiso calc R 1 1 . .
    C C18 0.12476(18) 0.16313(11) 0.61951(7) 0.0467(5) Uani d . 1 1 . .
    H H18A 0.1285 0.1225 0.5967 0.056 Uiso calc R 1 1 . .
    H H18B 0.0375 0.1718 0.6270 0.056 Uiso calc R 1 1 . .
    C C19 0.19151(19) 0.13942(11) 0.66410(7) 0.0464(5) Uani d . 1 1 . .
    C C20 0.1352(2) 0.08931(14) 0.69419(9) 0.0724(7) Uani d . 1 1 . .
    H H20 0.0572 0.0699 0.6864 0.087 Uiso calc R 1 1 . .
    C C21 0.1919(3) 0.06730(17) 0.73565(11) 0.0921(9) Uani d . 1 1 . .
    H H21 0.1520 0.0334 0.7556 0.111 Uiso calc R 1 1 . .
    C C22 0.3054(3) 0.09451(16) 0.74766(10) 0.0839(8) Uani d . 1 1 . .
    H H22 0.3432 0.0801 0.7759 0.101 Uiso calc R 1 1 . .
    C C23 0.3631(3) 0.14294(16) 0.71809(10) 0.0874(9) Uani d . 1 1 . .
    H H23 0.4418 0.1614 0.7258 0.105 Uiso calc R 1 1 . .
    C C24 0.3064(2) 0.16514(14) 0.67670(9) 0.0708(7) Uani d . 1 1 . .
    H H24 0.3476 0.1985 0.6568 0.085 Uiso calc R 1 1 . .
    C C25 0.40789(16) 0.39613(10) 0.57537(7) 0.0377(5) Uani d . 1 1 . .
    C C26 0.48182(18) 0.35503(11) 0.60659(7) 0.0446(5) Uani d . 1 1 . .
    H H26 0.4570 0.3071 0.6153 0.054 Uiso calc R 1 1 . .
    C C27 0.59087(18) 0.38395(12) 0.62477(7) 0.0467(5) Uani d . 1 1 . .
    C C28 0.62704(17) 0.45648(11) 0.61294(7) 0.0446(5) Uani d . 1 1 . .
    C C29 0.55694(18) 0.49609(11) 0.58102(8) 0.0484(5) Uani d . 1 1 . .
    H H29 0.5821 0.5437 0.5718 0.058 Uiso calc R 1 1 . .
    C C30 0.44861(18) 0.46556(11) 0.56234(7) 0.0463(5) Uani d . 1 1 . .
    H H30 0.4026 0.4930 0.5404 0.056 Uiso calc R 1 1 . .
    C C31 0.6482(2) 0.26982(14) 0.66202(10) 0.0810(8) Uani d . 1 1 . .
    H H31A 0.7101 0.2501 0.6833 0.121 Uiso calc R 1 1 . .
    H H31B 0.6522 0.2437 0.6323 0.121 Uiso calc R 1 1 . .
    H H31C 0.5668 0.2634 0.6757 0.121 Uiso calc R 1 1 . .
    C C32 0.7733(2) 0.55530(13) 0.62149(9) 0.0683(7) Uani d . 1 1 . .
    H H32A 0.8487 0.5674 0.6382 0.102 Uiso calc R 1 1 . .
    H H32B 0.7093 0.5906 0.6297 0.102 Uiso calc R 1 1 . .
    H H32C 0.7884 0.5574 0.5879 0.102 Uiso calc R 1 1 . .
    N N1 0.17583(13) 0.23059(8) 0.59747(5) 0.0367(4) Uani d . 1 1 . .
    O O1 0.16937(14) 0.49427(8) 0.59302(6) 0.0620(4) Uani d . 1 1 . .
    O O2 0.38837(17) 0.34063(9) 0.46896(6) 0.0783(5) Uani d . 1 1 . .
    O O3 0.67062(14) 0.34610(9) 0.65443(6) 0.0707(5) Uani d . 1 1 . .
    O O4 0.73418(13) 0.48237(8) 0.63413(5) 0.0607(4) Uani d . 1 1 . .
loop_
    _atom_site_aniso_label
    _atom_site_aniso_U_11
    _atom_site_aniso_U_22
    _atom_site_aniso_U_33
    _atom_site_aniso_U_12
    _atom_site_aniso_U_13
    _atom_site_aniso_U_23
    C1 0.0291(9) 0.0384(12) 0.0388(11) 0.0007(8) -0.0010(8) -0.0018(9)
    C2 0.0320(9) 0.0352(12) 0.0401(11) 0.0017(8) -0.0044(8) 0.0013(9)
    C3 0.0385(10) 0.0331(11) 0.0411(11) 0.0010(8) -0.0008(8) 0.0075(9)
    C4 0.0362(10) 0.0337(12) 0.0363(11) -0.0002(8) 0.0001(8) 0.0058(9)
    C5 0.0314(9) 0.0356(11) 0.0326(10) 0.0012(8) -0.0012(8) 0.0016(9)
    C6 0.0412(10) 0.0377(12) 0.0423(11) -0.0003(9) 0.0003(9) 0.0022(9)
    C7 0.0463(11) 0.0430(13) 0.0416(12) 0.0050(9) 0.0058(9) -0.0002(10)
    C8 0.0738(15) 0.0527(15) 0.0423(13) 0.0035(11) 0.0132(11) 0.0024(11)
    C9 0.0567(12) 0.0444(13) 0.0424(13) 0.0012(10) 0.0068(10) 0.0110(11)
    C10 0.0453(12) 0.0692(17) 0.0777(17) 0.0092(11) 0.0012(12) -0.0047(13)
    C11 0.0737(16) 0.0539(15) 0.0607(15) 0.0107(12) 0.0109(12) -0.0092(12)
    C12 0.0354(10) 0.0514(14) 0.0459(12) 0.0003(9) 0.0040(9) 0.0001(10)
    C13 0.0384(11) 0.0563(14) 0.0449(12) 0.0082(10) 0.0009(9) -0.0064(11)
    C14 0.0471(12) 0.0513(14) 0.0586(14) 0.0118(10) -0.0035(10) -0.0107(11)
    C15 0.0381(11) 0.0385(13) 0.0518(13) 0.0045(9) -0.0090(9) -0.0009(11)
    C16 0.0562(13) 0.0824(18) 0.0527(14) 0.0055(12) -0.0120(11) -0.0073(13)
    C17 0.0598(14) 0.0882(19) 0.0586(15) 0.0104(13) 0.0165(12) -0.0123(13)
    C18 0.0490(11) 0.0409(13) 0.0501(13) -0.0135(9) 0.0134(10) -0.0001(10)
    C19 0.0533(12) 0.0352(12) 0.0505(13) -0.0025(10) 0.0139(10) 0.0038(10)
    C20 0.0720(16) 0.0712(18) 0.0739(18) -0.0128(13) 0.0129(14) 0.0256(15)
    C21 0.104(2) 0.092(2) 0.081(2) -0.0020(19) 0.0204(18) 0.0411(17)
    C22 0.104(2) 0.081(2) 0.0658(18) 0.0075(18) -0.0068(17) 0.0229(16)
    C23 0.091(2) 0.084(2) 0.087(2) -0.0144(16) -0.0244(17) 0.0286(18)
    C24 0.0705(16) 0.0709(18) 0.0711(17) -0.0179(13) -0.0053(14) 0.0282(14)
    C25 0.0371(10) 0.0325(11) 0.0434(11) -0.0015(8) 0.0034(9) 0.0048(9)
    C26 0.0468(12) 0.0356(12) 0.0515(13) -0.0091(9) -0.0009(10) 0.0125(10)
    C27 0.0438(11) 0.0437(13) 0.0525(13) -0.0022(10) -0.0051(10) 0.0100(10)
    C28 0.0363(11) 0.0419(13) 0.0557(13) -0.0057(9) 0.0024(9) 0.0009(11)
    C29 0.0431(11) 0.0326(12) 0.0694(14) -0.0042(9) 0.0043(11) 0.0075(11)
    C30 0.0425(11) 0.0403(13) 0.0560(13) 0.0010(9) 0.0001(10) 0.0108(10)
    C31 0.0877(19) 0.0586(18) 0.097(2) -0.0042(14) -0.0341(16) 0.0275(15)
    C32 0.0583(14) 0.0491(15) 0.0973(19) -0.0173(12) -0.0052(13) -0.0046(14)
    N1 0.0393(8) 0.0320(9) 0.0389(9) -0.0048(7) 0.0072(7) 0.0022(7)
    O1 0.0742(11) 0.0371(9) 0.0748(11) 0.0078(8) 0.0049(8) 0.0051(8)
    O2 0.1186(14) 0.0546(11) 0.0617(11) -0.0040(10) 0.0373(10) 0.0168(9)
    O3 0.0679(10) 0.0570(11) 0.0873(12) -0.0124(8) -0.0327(9) 0.0247(9)
    O4 0.0490(8) 0.0525(10) 0.0807(11) -0.0145(7) -0.0122(8) 0.0048(8)
_geom_special_details
;
All e.s.d.'s (except the e.s.d. in the dihedral angle between two l.s. planes)
are estimated using the full covariance matrix. The cell e.s.d.'s are taken
into account individually in the estimation of e.s.d.'s in distances, angles
and torsion angles; correlations between e.s.d.'s in cell parameters are only
used when they are defined by crystal symmetry. An approximate (isotropic)
treatment of cell e.s.d.'s is used for estimating e.s.d.'s involving l.s.
planes.
;
loop_
    _geom_bond_atom_site_label_1
    _geom_bond_atom_site_label_2
    _geom_bond_site_symmetry_2
    _geom_bond_distance
    _geom_bond_publ_flag
    C1 C2 . 1.348(2) ?
    C1 N1 . 1.397(2) ?
    C1 C12 . 1.503(3) ?
    C2 C15 . 1.458(3) ?
    C2 C3 . 1.508(2) ?
    C3 C4 . 1.505(3) ?
    C3 C25 . 1.523(2) ?
    C3 H3 . 0.9800 ?
    C4 C5 . 1.349(2) ?
    C4 C9 . 1.456(3) ?
    C5 N1 . 1.393(2) ?
    C5 C6 . 1.500(3) ?
    C6 C7 . 1.519(3) ?
    C6 H6A . 0.9700 ?
    C6 H6B . 0.9700 ?
    C7 C8 . 1.513(3) ?
    C7 C11 . 1.520(3) ?
    C7 C10 . 1.528(3) ?
    C8 C9 . 1.493(3) ?
    C8 H8A . 0.9700 ?
    C8 H8B . 0.9700 ?
    C9 O2 . 1.220(2) ?
    C10 H10A . 0.9600 ?
    C10 H10B . 0.9600 ?
    C10 H10C . 0.9600 ?
    C11 H11A . 0.9600 ?
    C11 H11B . 0.9600 ?
    C11 H11C . 0.9600 ?
    C12 C13 . 1.523(3) ?
    C12 H12A . 0.9700 ?
    C12 H12B . 0.9700 ?
    C13 C14 . 1.515(3) ?
    C13 C17 . 1.520(3) ?
    C13 C16 . 1.521(3) ?
    C14 C15 . 1.497(3) ?
    C14 H14A . 0.9700 ?
    C14 H14B . 0.9700 ?
    C15 O1 . 1.220(2) ?
    C16 H16A . 0.9600 ?
    C16 H16B . 0.9600 ?
    C16 H16C . 0.9600 ?
    C17 H17A . 0.9600 ?
    C17 H17B . 0.9600 ?
    C17 H17C . 0.9600 ?
    C18 N1 . 1.462(2) ?
    C18 C19 . 1.506(3) ?
    C18 H18A . 0.9700 ?
    C18 H18B . 0.9700 ?
    C19 C24 . 1.361(3) ?
    C19 C20 . 1.373(3) ?
    C20 C21 . 1.374(4) ?
    C20 H20 . 0.9300 ?
    C21 C22 . 1.352(4) ?
    C21 H21 . 0.9300 ?
    C22 C23 . 1.351(4) ?
    C22 H22 . 0.9300 ?
    C23 C24 . 1.373(3) ?
    C23 H23 . 0.9300 ?
    C24 H24 . 0.9300 ?
    C25 C30 . 1.366(3) ?
    C25 C26 . 1.393(3) ?
    C26 C27 . 1.376(3) ?
    C26 H26 . 0.9300 ?
    C27 O3 . 1.373(2) ?
    C27 C28 . 1.393(3) ?
    C28 C29 . 1.369(3) ?
    C28 O4 . 1.373(2) ?
    C29 C30 . 1.386(3) ?
    C29 H29 . 0.9300 ?
    C30 H30 . 0.9300 ?
    C31 O3 . 1.401(3) ?
    C31 H31A . 0.9600 ?
    C31 H31B . 0.9600 ?
    C31 H31C . 0.9600 ?
    C32 O4 . 1.415(3) ?
    C32 H32A . 0.9600 ?
    C32 H32B . 0.9600 ?
    C32 H32C . 0.9600 ?
loop_
    _geom_angle_atom_site_label_1
    _geom_angle_atom_site_label_2
    _geom_angle_atom_site_label_3
    _geom_angle_site_symmetry_1
    _geom_angle_site_symmetry_3
    _geom_angle
    _geom_angle_publ_flag
    C2 C1 N1 . . 121.59(16) ?
    C2 C1 C12 . . 121.32(17) ?
    N1 C1 C12 . . 117.06(16) ?
    C1 C2 C15 . . 120.15(17) ?
    C1 C2 C3 . . 122.78(17) ?
    C15 C2 C3 . . 117.06(16) ?
    C4 C3 C2 . . 109.76(15) ?
    C4 C3 C25 . . 113.28(15) ?
    C2 C3 C25 . . 110.99(15) ?
    C4 C3 H3 . . 107.5 ?
    C2 C3 H3 . . 107.5 ?
    C25 C3 H3 . . 107.5 ?
    C5 C4 C9 . . 119.84(18) ?
    C5 C4 C3 . . 123.38(16) ?
    C9 C4 C3 . . 116.74(16) ?
    C4 C5 N1 . . 121.06(17) ?
    C4 C5 C6 . . 122.06(16) ?
    N1 C5 C6 . . 116.87(15) ?
    C5 C6 C7 . . 114.09(16) ?
    C5 C6 H6A . . 108.7 ?
    C7 C6 H6A . . 108.7 ?
    C5 C6 H6B . . 108.7 ?
    C7 C6 H6B . . 108.7 ?
    H6A C6 H6B . . 107.6 ?
    C8 C7 C6 . . 107.90(16) ?
    C8 C7 C11 . . 110.87(17) ?
    C6 C7 C11 . . 108.41(16) ?
    C8 C7 C10 . . 110.71(18) ?
    C6 C7 C10 . . 109.70(16) ?
    C11 C7 C10 . . 109.21(17) ?
    C9 C8 C7 . . 113.86(17) ?
    C9 C8 H8A . . 108.8 ?
    C7 C8 H8A . . 108.8 ?
    C9 C8 H8B . . 108.8 ?
    C7 C8 H8B . . 108.8 ?
    H8A C8 H8B . . 107.7 ?
    O2 C9 C4 . . 120.81(19) ?
    O2 C9 C8 . . 120.39(19) ?
    C4 C9 C8 . . 118.76(18) ?
    C7 C10 H10A . . 109.5 ?
    C7 C10 H10B . . 109.5 ?
    H10A C10 H10B . . 109.5 ?
    C7 C10 H10C . . 109.5 ?
    H10A C10 H10C . . 109.5 ?
    H10B C10 H10C . . 109.5 ?
    C7 C11 H11A . . 109.5 ?
    C7 C11 H11B . . 109.5 ?
    H11A C11 H11B . . 109.5 ?
    C7 C11 H11C . . 109.5 ?
    H11A C11 H11C . . 109.5 ?
    H11B C11 H11C . . 109.5 ?
    C1 C12 C13 . . 113.33(16) ?
    C1 C12 H12A . . 108.9 ?
    C13 C12 H12A . . 108.9 ?
    C1 C12 H12B . . 108.9 ?
    C13 C12 H12B . . 108.9 ?
    H12A C12 H12B . . 107.7 ?
    C14 C13 C17 . . 110.40(17) ?
    C14 C13 C16 . . 110.94(18) ?
    C17 C13 C16 . . 109.33(17) ?
    C14 C13 C12 . . 107.39(16) ?
    C17 C13 C12 . . 108.54(17) ?
    C16 C13 C12 . . 110.20(17) ?
    C15 C14 C13 . . 114.23(16) ?
    C15 C14 H14A . . 108.7 ?
    C13 C14 H14A . . 108.7 ?
    C15 C14 H14B . . 108.7 ?
    C13 C14 H14B . . 108.7 ?
    H14A C14 H14B . . 107.6 ?
    O1 C15 C2 . . 120.86(18) ?
    O1 C15 C14 . . 120.25(18) ?
    C2 C15 C14 . . 118.85(18) ?
    C13 C16 H16A . . 109.5 ?
    C13 C16 H16B . . 109.5 ?
    H16A C16 H16B . . 109.5 ?
    C13 C16 H16C . . 109.5 ?
    H16A C16 H16C . . 109.5 ?
    H16B C16 H16C . . 109.5 ?
    C13 C17 H17A . . 109.5 ?
    C13 C17 H17B . . 109.5 ?
    H17A C17 H17B . . 109.5 ?
    C13 C17 H17C . . 109.5 ?
    H17A C17 H17C . . 109.5 ?
    H17B C17 H17C . . 109.5 ?
    N1 C18 C19 . . 114.13(16) ?
    N1 C18 H18A . . 108.7 ?
    C19 C18 H18A . . 108.7 ?
    N1 C18 H18B . . 108.7 ?
    C19 C18 H18B . . 108.7 ?
    H18A C18 H18B . . 107.6 ?
    C24 C19 C20 . . 117.2(2) ?
    C24 C19 C18 . . 123.47(19) ?
    C20 C19 C18 . . 119.3(2) ?
    C19 C20 C21 . . 121.1(3) ?
    C19 C20 H20 . . 119.4 ?
    C21 C20 H20 . . 119.4 ?
    C22 C21 C20 . . 120.5(3) ?
    C22 C21 H21 . . 119.8 ?
    C20 C21 H21 . . 119.8 ?
    C23 C22 C21 . . 119.2(3) ?
    C23 C22 H22 . . 120.4 ?
    C21 C22 H22 . . 120.4 ?
    C22 C23 C24 . . 120.4(3) ?
    C22 C23 H23 . . 119.8 ?
    C24 C23 H23 . . 119.8 ?
    C19 C24 C23 . . 121.6(2) ?
    C19 C24 H24 . . 119.2 ?
    C23 C24 H24 . . 119.2 ?
    C30 C25 C26 . . 117.88(17) ?
    C30 C25 C3 . . 121.17(17) ?
    C26 C25 C3 . . 120.92(16) ?
    C27 C26 C25 . . 121.28(18) ?
    C27 C26 H26 . . 119.4 ?
    C25 C26 H26 . . 119.4 ?
    O3 C27 C26 . . 124.69(18) ?
    O3 C27 C28 . . 115.54(17) ?
    C26 C27 C28 . . 119.76(18) ?
    C29 C28 O4 . . 124.68(18) ?
    C29 C28 C27 . . 119.09(18) ?
    O4 C28 C27 . . 116.22(18) ?
    C28 C29 C30 . . 120.31(19) ?
    C28 C29 H29 . . 119.8 ?
    C30 C29 H29 . . 119.8 ?
    C25 C30 C29 . . 121.54(19) ?
    C25 C30 H30 . . 119.2 ?
    C29 C30 H30 . . 119.2 ?
    O3 C31 H31A . . 109.5 ?
    O3 C31 H31B . . 109.5 ?
    H31A C31 H31B . . 109.5 ?
    O3 C31 H31C . . 109.5 ?
    H31A C31 H31C . . 109.5 ?
    H31B C31 H31C . . 109.5 ?
    O4 C32 H32A . . 109.5 ?
    O4 C32 H32B . . 109.5 ?
    H32A C32 H32B . . 109.5 ?
    O4 C32 H32C . . 109.5 ?
    H32A C32 H32C . . 109.5 ?
    H32B C32 H32C . . 109.5 ?
    C5 N1 C1 . . 119.48(15) ?
    C5 N1 C18 . . 121.14(15) ?
    C1 N1 C18 . . 119.18(15) ?
    C27 O3 C31 . . 117.76(17) ?
    C28 O4 C32 . . 116.64(17) ?
loop_
    _geom_torsion_atom_site_label_1
    _geom_torsion_atom_site_label_2
    _geom_torsion_atom_site_label_3
    _geom_torsion_atom_site_label_4
    _geom_torsion_site_symmetry_1
    _geom_torsion_site_symmetry_2
    _geom_torsion_site_symmetry_3
    _geom_torsion_site_symmetry_4
    _geom_torsion
    _geom_torsion_publ_flag
    N1 C1 C2 C15 . . . . 173.04(16) ?
    C12 C1 C2 C15 . . . . -5.0(3) ?
    N1 C1 C2 C3 . . . . -5.7(3) ?
    C12 C1 C2 C3 . . . . 176.20(16) ?
    C1 C2 C3 C4 . . . . 14.5(2) ?
    C15 C2 C3 C4 . . . . -164.33(15) ?
    C1 C2 C3 C25 . . . . -111.51(19) ?
    C15 C2 C3 C25 . . . . 69.7(2) ?
    C2 C3 C4 C5 . . . . -14.7(2) ?
    C25 C3 C4 C5 . . . . 110.01(19) ?
    C2 C3 C4 C9 . . . . 163.11(16) ?
    C25 C3 C4 C9 . . . . -72.2(2) ?
    C9 C4 C5 N1 . . . . -171.74(16) ?
    C3 C4 C5 N1 . . . . 6.0(3) ?
    C9 C4 C5 C6 . . . . 7.1(3) ?
    C3 C4 C5 C6 . . . . -175.15(16) ?
    C4 C5 C6 C7 . . . . 20.8(2) ?
    N1 C5 C6 C7 . . . . -160.26(15) ?
    C5 C6 C7 C8 . . . . -49.3(2) ?
    C5 C6 C7 C11 . . . . -169.41(16) ?
    C5 C6 C7 C10 . . . . 71.4(2) ?
    C6 C7 C8 C9 . . . . 53.0(2) ?
    C11 C7 C8 C9 . . . . 171.55(18) ?
    C10 C7 C8 C9 . . . . -67.1(2) ?
    C5 C4 C9 O2 . . . . 174.36(19) ?
    C3 C4 C9 O2 . . . . -3.5(3) ?
    C5 C4 C9 C8 . . . . -3.3(3) ?
    C3 C4 C9 C8 . . . . 178.83(17) ?
    C7 C8 C9 O2 . . . . 153.9(2) ?
    C7 C8 C9 C4 . . . . -28.4(3) ?
    C2 C1 C12 C13 . . . . -26.5(2) ?
    N1 C1 C12 C13 . . . . 155.38(16) ?
    C1 C12 C13 C14 . . . . 53.1(2) ?
    C1 C12 C13 C17 . . . . 172.45(17) ?
    C1 C12 C13 C16 . . . . -67.9(2) ?
    C17 C13 C14 C15 . . . . -169.96(17) ?
    C16 C13 C14 C15 . . . . 68.7(2) ?
    C12 C13 C14 C15 . . . . -51.8(2) ?
    C1 C2 C15 O1 . . . . -171.21(18) ?
    C3 C2 C15 O1 . . . . 7.6(3) ?
    C1 C2 C15 C14 . . . . 6.6(3) ?
    C3 C2 C15 C14 . . . . -174.57(16) ?
    C13 C14 C15 O1 . . . . -158.43(18) ?
    C13 C14 C15 C2 . . . . 23.8(3) ?
    N1 C18 C19 C24 . . . . -16.1(3) ?
    N1 C18 C19 C20 . . . . 163.84(19) ?
    C24 C19 C20 C21 . . . . 1.1(4) ?
    C18 C19 C20 C21 . . . . -178.8(2) ?
    C19 C20 C21 C22 . . . . -0.3(4) ?
    C20 C21 C22 C23 . . . . -0.8(5) ?
    C21 C22 C23 C24 . . . . 1.0(5) ?
    C20 C19 C24 C23 . . . . -1.0(4) ?
    C18 C19 C24 C23 . . . . 178.9(2) ?
    C22 C23 C24 C19 . . . . -0.1(4) ?
    C4 C3 C25 C30 . . . . 128.47(19) ?
    C2 C3 C25 C30 . . . . -107.5(2) ?
    C4 C3 C25 C26 . . . . -53.5(2) ?
    C2 C3 C25 C26 . . . . 70.5(2) ?
    C30 C25 C26 C27 . . . . 1.6(3) ?
    C3 C25 C26 C27 . . . . -176.42(18) ?
    C25 C26 C27 O3 . . . . -177.78(19) ?
    C25 C26 C27 C28 . . . . 1.8(3) ?
    O3 C27 C28 C29 . . . . 175.64(18) ?
    C26 C27 C28 C29 . . . . -4.0(3) ?
    O3 C27 C28 O4 . . . . -3.1(3) ?
    C26 C27 C28 O4 . . . . 177.31(18) ?
    O4 C28 C29 C30 . . . . -178.64(19) ?
    C27 C28 C29 C30 . . . . 2.7(3) ?
    C26 C25 C30 C29 . . . . -2.9(3) ?
    C3 C25 C30 C29 . . . . 175.15(18) ?
    C28 C29 C30 C25 . . . . 0.7(3) ?
    C4 C5 N1 C1 . . . . 4.9(2) ?
    C6 C5 N1 C1 . . . . -174.09(15) ?
    C4 C5 N1 C18 . . . . 179.68(17) ?
    C6 C5 N1 C18 . . . . 0.7(2) ?
    C2 C1 N1 C5 . . . . -5.0(3) ?
    C12 C1 N1 C5 . . . . 173.19(15) ?
    C2 C1 N1 C18 . . . . -179.88(17) ?
    C12 C1 N1 C18 . . . . -1.7(2) ?
    C19 C18 N1 C5 . . . . 105.3(2) ?
    C19 C18 N1 C1 . . . . -79.8(2) ?
    C26 C27 O3 C31 . . . . 8.5(3) ?
    C28 C27 O3 C31 . . . . -171.1(2) ?
    C29 C28 O4 C32 . . . . -0.1(3) ?
    C27 C28 O4 C32 . . . . 178.57(19) ?
loop_
    _geom_hbond_atom_site_label_D
    _geom_hbond_atom_site_label_H
    _geom_hbond_atom_site_label_A
    _geom_hbond_site_symmetry_A
    _geom_hbond_distance_DH
    _geom_hbond_distance_HA
    _geom_hbond_distance_DA
    _geom_hbond_angle_DHA
    C29 H29 O2 5_666 0.93 2.39 3.293(3) 165
    C6 H6B O1 7_655 0.97 2.40 3.292(2) 154
_iucr_refine_instructions_details
;
TITL BEN in Pbca
CELL  0.71073  10.7068  17.8750  28.1694   90.000   90.000   90.000
ZERR     8.00   0.0003   0.0004   0.0007    0.000    0.000    0.000
LATT   1
SYMM  1/2 - X, - Y, 1/2 + Z
SYMM  1/2 + X, 1/2 - Y, - Z
SYMM  - X, 1/2 + Y, 1/2 - Z
SFAC  C    H    N    O
UNIT  256  296  8    32
MERG   2
OMIT    -3.00  51.00
EQIV $1 -x+1/2, y-1/2, z
HTAB C6 O1_$1
EQIV $2 x-1, y, z
HTAB C14 O4_$2
EQIV $3 -x+1, -y+1, -z+1
HTAB C29 O2_$3
FMAP   2
PLAN   25
SIZE     0.30   0.35   0.35
ACTA
BOND   $H
CONF
L.S.   4
WGHT    0.052200    0.981500
EXTI    0.002404
FVAR       0.27858
C1    1    0.143682    0.300515    0.615937    11.00000    0.02909    0.03842 =
         0.03881   -0.00182   -0.00103    0.00068
C2    1    0.187932    0.364417    0.596930    11.00000    0.03198    0.03519 =
         0.04007    0.00133   -0.00439    0.00167
C3    1    0.283618    0.365509    0.557665    11.00000    0.03853    0.03310 =
         0.04112    0.00752   -0.00077    0.00101
AFIX  13
H3    2    0.253027    0.399553    0.532998    11.00000   -1.20000
AFIX   0
C4    1    0.294129    0.288868    0.535883    11.00000    0.03623    0.03372 =
         0.03630    0.00582    0.00012   -0.00024
C5    1    0.247605    0.226569    0.556285    11.00000    0.03136    0.03565 =
         0.03257    0.00159   -0.00124    0.00117
C6    1    0.268227    0.150258    0.535570    11.00000    0.04124    0.03768 =
         0.04232    0.00218    0.00030   -0.00029
AFIX  23
H6A   2    0.193574    0.135363    0.518502    11.00000   -1.20000
H6B   2    0.280468    0.114939    0.561295    11.00000   -1.20000
AFIX   0
C7    1    0.379197    0.145432    0.502090    11.00000    0.04629    0.04298 =
         0.04157   -0.00023    0.00584    0.00503
C8    1    0.369131    0.209221    0.466968    11.00000    0.07384    0.05267 =
         0.04225    0.00244    0.01320    0.00355
AFIX  23
H8A   2    0.443556    0.209785    0.447336    11.00000   -1.20000
H8B   2    0.298183    0.200187    0.446336    11.00000   -1.20000
AFIX   0
C9    1    0.354251    0.284214    0.489626    11.00000    0.05672    0.04441 =
         0.04239    0.01104    0.00676    0.00118
C10   1    0.500572    0.150915    0.530431    11.00000    0.04529    0.06922 =
         0.07773   -0.00466    0.00118    0.00920
AFIX  33
H10A  2    0.504803    0.110366    0.552719    11.00000   -1.50000
H10B  2    0.502694    0.197630    0.547225    11.00000   -1.50000
H10C  2    0.570459    0.148194    0.509151    11.00000   -1.50000
AFIX   0
C11   1    0.374610    0.070380    0.476794    11.00000    0.07370    0.05390 =
         0.06072   -0.00921    0.01085    0.01065
AFIX  33
H11A  2    0.381305    0.030792    0.499683    11.00000   -1.50000
H11B  2    0.442683    0.067089    0.454712    11.00000   -1.50000
H11C  2    0.296943    0.065851    0.460009    11.00000   -1.50000
AFIX   0
C12   1    0.054264    0.301544    0.657044    11.00000    0.03545    0.05137 =
         0.04589    0.00005    0.00405    0.00027
AFIX  23
H12A  2    0.068960    0.257734    0.676582    11.00000   -1.20000
H12B  2   -0.030400    0.298432    0.644949    11.00000   -1.20000
AFIX   0
C13   1    0.066009    0.371245    0.687823    11.00000    0.03839    0.05626 =
         0.04491   -0.00644    0.00092    0.00821
C14   1    0.055343    0.438470    0.655340    11.00000    0.04707    0.05132 =
         0.05856   -0.01074   -0.00348    0.01180
AFIX  23
H14A  2   -0.029913    0.441803    0.643886    11.00000   -1.20000
H14B  2    0.072368    0.483310    0.673623    11.00000   -1.20000
AFIX   0
C15   1    0.141632    0.436543    0.613547    11.00000    0.03807    0.03848 =
         0.05182   -0.00093   -0.00897    0.00447
C16   1    0.190564    0.371168    0.713787    11.00000    0.05621    0.08241 =
         0.05269   -0.00727   -0.01196    0.00549
AFIX  33
H16A  2    0.196817    0.415227    0.733129    11.00000   -1.50000
H16B  2    0.257417    0.370700    0.691078    11.00000   -1.50000
H16C  2    0.196073    0.327529    0.733540    11.00000   -1.50000
AFIX   0
C17   1   -0.039623    0.371147    0.723884    11.00000    0.05985    0.08821 =
         0.05862   -0.01227    0.01648    0.01044
AFIX  33
H17A  2   -0.033623    0.414948    0.743472    11.00000   -1.50000
H17B  2   -0.033607    0.327246    0.743382    11.00000   -1.50000
H17C  2   -0.118346    0.371183    0.707571    11.00000   -1.50000
AFIX   0
C18   1    0.124757    0.163131    0.619514    11.00000    0.04902    0.04088 =
         0.05009   -0.00011    0.01344   -0.01353
AFIX  23
H18A  2    0.128547    0.122495    0.596737    11.00000   -1.20000
H18B  2    0.037500    0.171767    0.626981    11.00000   -1.20000
AFIX   0
C19   1    0.191508    0.139416    0.664100    11.00000    0.05326    0.03525 =
         0.05055    0.00383    0.01391   -0.00248
C20   1    0.135157    0.089313    0.694188    11.00000    0.07203    0.07119 =
         0.07389    0.02558    0.01291   -0.01277
AFIX  43
H20   2    0.057220    0.069926    0.686372    11.00000   -1.20000
AFIX   0
C21   1    0.191905    0.067305    0.735655    11.00000    0.10400    0.09159 =
         0.08071    0.04111    0.02035   -0.00196
AFIX  43
H21   2    0.151951    0.033446    0.755598    11.00000   -1.20000
AFIX   0
C22   1    0.305361    0.094512    0.747663    11.00000    0.10435    0.08143 =
         0.06580    0.02285   -0.00677    0.00752
AFIX  43
H22   2    0.343213    0.080080    0.775931    11.00000   -1.20000
AFIX   0
C23   1    0.363118    0.142943    0.718089    11.00000    0.09063    0.08421 =
         0.08731    0.02859   -0.02439   -0.01438
AFIX  43
H23   2    0.441765    0.161360    0.725823    11.00000   -1.20000
AFIX   0
C24   1    0.306445    0.165140    0.676695    11.00000    0.07053    0.07090 =
         0.07110    0.02816   -0.00534   -0.01794
AFIX  43
H24   2    0.347586    0.198548    0.656795    11.00000   -1.20000
AFIX   0
C25   1    0.407892    0.396129    0.575370    11.00000    0.03713    0.03249 =
         0.04338    0.00478    0.00342   -0.00145
C26   1    0.481824    0.355030    0.606590    11.00000    0.04677    0.03559 =
         0.05152    0.01246   -0.00085   -0.00911
AFIX  43
H26   2    0.456996    0.307106    0.615314    11.00000   -1.20000
AFIX   0
C27   1    0.590871    0.383949    0.624773    11.00000    0.04378    0.04372 =
         0.05253    0.00996   -0.00506   -0.00223
C28   1    0.627037    0.456476    0.612943    11.00000    0.03627    0.04187 =
         0.05573    0.00086    0.00242   -0.00572
C29   1    0.556945    0.496095    0.581020    11.00000    0.04312    0.03265 =
         0.06942    0.00747    0.00430   -0.00420
AFIX  43
H29   2    0.582141    0.543731    0.571826    11.00000   -1.20000
AFIX   0
C30   1    0.448613    0.465560    0.562336    11.00000    0.04254    0.04026 =
         0.05601    0.01083    0.00011    0.00098
AFIX  43
H30   2    0.402565    0.492987    0.540410    11.00000   -1.20000
AFIX   0
C31   1    0.648167    0.269823    0.662019    11.00000    0.08774    0.05863 =
         0.09661    0.02746   -0.03413   -0.00419
AFIX  33
H31A  2    0.710114    0.250135    0.683254    11.00000   -1.50000
H31B  2    0.652249    0.243655    0.632299    11.00000   -1.50000
H31C  2    0.566753    0.263409    0.675704    11.00000   -1.50000
AFIX   0
C32   1    0.773272    0.555299    0.621493    11.00000    0.05834    0.04915 =
         0.09734   -0.00460   -0.00517   -0.01729
AFIX  33
H32A  2    0.848701    0.567421    0.638236    11.00000   -1.50000
H32B  2    0.709261    0.590587    0.629745    11.00000   -1.50000
H32C  2    0.788383    0.557380    0.587927    11.00000   -1.50000
AFIX   0
N1    3    0.175832    0.230594    0.597471    11.00000    0.03928    0.03201 =
         0.03893    0.00223    0.00719   -0.00479
O1    4    0.169367    0.494273    0.593016    11.00000    0.07422    0.03709 =
         0.07481    0.00510    0.00491    0.00778
O2    4    0.388373    0.340626    0.468956    11.00000    0.11862    0.05458 =
         0.06166    0.01676    0.03725   -0.00401
O3    4    0.670619    0.346097    0.654430    11.00000    0.06792    0.05703 =
         0.08728    0.02474   -0.03267   -0.01239
O4    4    0.734176    0.482369    0.634126    11.00000    0.04903    0.05245 =
         0.08067    0.00482   -0.01223   -0.01447
HKLF 4
REM  BEN in Pbca
REM R1 =  0.0420 for   2966 Fo > 4sig(Fo)  and  0.0793 for all   4661 data
REM    335 parameters refined using      0 restraints
END
;
