# Supplementary material for: Crystal structure of 10-benzyl-9-(3,4-di­meth­oxy­phen­yl)-3,3,6,6-tetra­methyl-3,4,6,7,9,10-hexa­hydro­acridine-1,8(2H,5H)-dione
Source: Acta Crystallogr E Crystallogr Commun. 2015 Aug 26;71(Pt 9):o688–9. doi: 10.1107/S2056989015014966 (PMC4555413; doi:10.1107/S2056989015014966)
Supplement: Supplementary file 2 [file e-71-0o688-Isup2.hkl]

# 
# h,k,l, Fc-squared, Fo-squared, sigma(Fo-squared) and status flag 
# 
data_I
_shelx_title ' BEN in Pbca' 
_shelx_refln_list_code          4 
_shelx_F_calc_maximum      384.50 
_exptl_crystal_F_000      2144.00 
_reflns_d_resolution_high  0.8449 
 
loop_ 
 _symmetry_equiv_pos_as_xyz 
 'x, y, z' 
 '-x+1/2, -y, z+1/2' 
 'x+1/2, -y+1/2, -z' 
 '-x, y+1/2, -z+1/2' 
 '-x, -y, -z' 
 'x-1/2, y, -z-1/2' 
 '-x-1/2, y-1/2, z' 
 'x, -y-1/2, z-1/2' 
 
_cell_length_a    10.7068 
_cell_length_b    17.8750 
_cell_length_c    28.1694 
_cell_angle_alpha  90.000 
_cell_angle_beta   90.000 
_cell_angle_gamma  90.000 
 
_shelx_F_squared_multiplier     1.000 
 
loop_ 
 _refln_index_h 
 _refln_index_k 
 _refln_index_l 
 _refln_F_squared_calc 
 _refln_F_squared_meas 
 _refln_F_squared_sigma 
 _refln_observed_status 
   2   0   0    55803.57    57612.42   1056.66 o 
   4   0   0    15396.20    15238.41    301.41 o 
   6   0   0     2192.04     2279.98    105.40 o 
   8   0   0       86.88       77.37     16.39 o 
  10   0   0      610.13      647.67     40.93 o 
  12   0   0      280.63      295.45     54.64 o 
   2   1   0     5013.03     4190.19     72.81 o 
   4   1   0     3663.77     3502.84     71.68 o 
   6   1   0       74.92       80.89     12.47 o 
   8   1   0     1363.10     1412.85     46.31 o 
  10   1   0     2011.33     1984.64     50.73 o 
  12   1   0       22.94       14.38     15.79 o 
   0   2   0     2833.78     2013.97    101.91 o 
   2   2   0     1926.19     1875.02     38.28 o 
   4   2   0      869.89      777.90     22.75 o 
   6   2   0     3665.26     3670.24     79.25 o 
   8   2   0      116.26       91.22     17.41 o 
  10   2   0       65.94       82.66     15.02 o 
  12   2   0       49.84       76.96     18.32 o 
   2   3   0     2257.58     2123.43     31.20 o 
   4   3   0     3636.34     3643.03     73.33 o 
   6   3   0        9.99       -2.26     14.05 o 
   8   3   0      102.87      113.41     15.85 o 
  10   3   0        1.28       17.09     18.42 o 
  12   3   0       40.67       38.22     18.93 o 
   0   4   0    65410.98    69658.48   1058.70 o 
   2   4   0     1701.18     1751.52     35.32 o 
   4   4   0      205.75      233.96     28.74 o 
   6   4   0      154.49      172.24     15.53 o 
   8   4   0       20.97       22.78     21.74 o 
  10   4   0     2899.58     3035.36     88.45 o 
  12   4   0       14.36        9.43     21.28 o 
   2   5   0    10444.00    10156.66    126.43 o 
   4   5   0      204.88      211.92      9.50 o 
   6   5   0       45.32       51.93     16.02 o 
   8   5   0       26.78       13.38     15.76 o 
  10   5   0     1851.08     2045.30     72.36 o 
  12   5   0      289.32      452.17     51.27 o 
   0   6   0    20511.27    19690.60    383.23 o 
   2   6   0      529.26      560.44     20.91 o 
   4   6   0     1054.88      966.79     25.77 o 
   6   6   0      411.28      360.04     43.44 o 
   8   6   0       45.70       50.51     22.41 o 
  10   6   0       43.33       52.92     33.18 o 
  12   6   0       51.78       39.10     28.98 o 
   2   7   0       20.31        0.59      5.14 o 
   4   7   0       78.80       66.88      7.77 o 
   6   7   0       66.95       75.55      9.72 o 
   8   7   0        0.13        7.37     24.61 o 
  10   7   0      442.60      553.30     51.79 o 
   0   8   0    10019.75    11029.90    231.04 o 
   2   8   0     1367.09     1312.44     52.24 o 
   4   8   0     1480.23     1548.81     33.91 o 
   6   8   0       10.74        7.68     17.03 o 
   8   8   0     1161.52     1241.02    139.87 o 
  10   8   0      470.18      430.16     49.24 o 
   2   9   0     1598.03     1675.72     65.31 o 
   4   9   0     6506.66     6668.64    134.55 o 
   6   9   0       98.59      112.58     11.70 o 
   8   9   0      353.10      402.32     28.44 o 
  10   9   0      952.44      946.51     67.78 o 
   0  10   0     9157.29     9558.97    211.31 o 
   2  10   0      426.95      453.02     24.74 o 
   4  10   0      135.50      126.75     17.02 o 
   6  10   0      771.40      732.72     24.92 o 
   8  10   0      382.71      339.08     28.56 o 
  10  10   0       34.21       31.40     14.78 o 
   2  11   0       95.77      125.84     17.33 o 
   4  11   0      646.83      644.58     31.24 o 
   6  11   0       81.90       54.55     34.34 o 
   8  11   0      276.87      249.98     19.24 o 
  10  11   0        5.95       -0.63     14.25 o 
   0  12   0     1037.46      976.78     51.27 o 
   2  12   0       18.53       31.82     15.13 o 
   4  12   0       91.94       82.41     22.43 o 
   6  12   0      191.32      171.60     28.73 o 
   8  12   0      124.52      104.93     24.74 o 
  10  12   0        7.98        4.18     16.10 o 
   2  13   0       25.97       65.49     17.61 o 
   4  13   0        2.65      -10.70     19.96 o 
   6  13   0      327.96      363.00     42.28 o 
   8  13   0        1.31        2.54     26.48 o 
   0  14   0    16510.68    16227.56    351.54 o 
   2  14   0     1811.83     1766.56     90.57 o 
   4  14   0        5.12      -17.76     21.55 o 
   6  14   0     1535.89     1549.14     70.91 o 
   8  14   0        0.07       20.81     23.80 o 
   2  15   0      859.12      928.39     58.59 o 
   4  15   0      124.05      114.19     30.56 o 
   6  15   0       92.62       58.83     79.12 o 
   8  15   0      148.55      233.87     35.54 o 
   0  16   0      302.65      263.04     68.89 o 
   2  16   0      177.54      173.42     59.48 o 
   4  16   0       27.85      -14.46     46.39 o 
   6  16   0       23.21       85.09     33.76 o 
   8  16   0      646.17      733.32     56.37 o 
   2  17   0      660.00      716.58     56.45 o 
   4  17   0        6.55       -1.03     26.78 o 
   6  17   0      309.25      326.01     57.35 o 
   2  18   0       29.27       59.94     29.84 o 
   4  18   0      246.98      225.85     42.52 o 
   6  18   0      100.90       72.93     74.87 o 
   2  19   0      250.80      202.72     63.67 o 
   4  19   0       67.59       59.31     52.25 o 
   4  20   0       65.34       29.64     57.09 o 
   1   1   1      729.13      608.56     13.89 o 
   2   1   1    17139.16    16710.81    158.30 o 
   3   1   1     1707.75     1600.03     24.00 o 
   4   1   1     1603.28     1503.99     25.17 o 
   5   1   1     1871.21     1911.63     37.17 o 
   6   1   1       40.70       44.10      8.98 o 
   7   1   1     1300.33     1465.53     33.34 o 
   8   1   1        4.60       13.82      9.27 o 
   9   1   1       34.48       32.65      9.53 o 
  10   1   1      269.95      275.60     15.11 o 
  11   1   1        0.21        7.07      9.72 o 
  12   1   1      128.26      111.33     13.83 o 
   0   2   1    17053.86    13902.35    815.16 o 
   1   2   1     1000.68      801.96      8.87 o 
   2   2   1    25944.59    24859.37    249.65 o 
   3   2   1      184.08      207.99     12.62 o 
   4   2   1      342.74      340.14     12.08 o 
   5   2   1     3278.29     3659.46     53.57 o 
   6   2   1      425.07      507.48     18.16 o 
   7   2   1     1150.38     1219.54     39.18 o 
   8   2   1      955.55      944.45     28.37 o 
   9   2   1      295.82      320.91     23.51 o 
  10   2   1      188.81      202.36     13.00 o 
  11   2   1        1.98       20.22     10.10 o 
  12   2   1        2.47      -16.16     10.78 o 
   1   3   1      529.13      421.45      5.85 o 
   2   3   1     3870.82     3719.47     39.44 o 
   3   3   1    14225.17    13858.41    172.14 o 
   4   3   1     2423.81     2411.77     37.68 o 
   5   3   1       59.03      105.72      9.40 o 
   6   3   1        1.42        1.94      6.08 o 
   7   3   1      143.63      133.24     11.39 o 
   8   3   1        4.46       -9.85      7.64 o 
   9   3   1        5.22       14.94     10.68 o 
  10   3   1      556.78      594.67     27.64 o 
  11   3   1      315.45      318.53     15.68 o 
  12   3   1        6.73       -6.46      9.87 o 
   0   4   1      778.87      672.84     14.28 o 
   1   4   1     2398.41     2015.88     21.90 o 
   2   4   1     1782.70     1672.38     18.02 o 
   3   4   1     1310.58     1353.94     19.51 o 
   4   4   1      361.75      320.45     17.93 o 
   5   4   1      465.15      429.28     17.74 o 
   6   4   1      796.64      779.61     21.28 o 
   7   4   1        6.32       -5.77      7.03 o 
   8   4   1      270.90      315.06     21.15 o 
   9   4   1        0.82      -11.92     10.37 o 
  10   4   1        0.30        7.70     12.99 o 
  11   4   1      114.97      182.18     21.08 o 
  12   4   1        0.00       19.06     16.05 o 
   1   5   1      293.99      250.72      8.16 o 
   2   5   1     3507.94     3410.85     34.19 o 
   3   5   1        2.95        5.09      3.69 o 
   4   5   1        0.15       -2.27      4.02 o 
   5   5   1      641.99      634.90     33.93 o 
   6   5   1        0.03       -2.92      8.21 o 
   7   5   1      226.37      240.51     21.32 o 
   8   5   1      185.69      214.35     26.51 o 
   9   5   1        4.67       -0.80     14.58 o 
  10   5   1      139.62      140.02     19.94 o 
  11   5   1      135.21      150.04     22.17 o 
  12   5   1      125.61      123.47     24.60 o 
   0   6   1      202.65      193.04     15.53 o 
   1   6   1        0.92       -4.15      3.55 o 
   2   6   1      144.79      131.46      7.77 o 
   3   6   1     1112.87     1195.93     17.77 o 
   4   6   1     2047.78     2038.98     30.48 o 
   5   6   1       78.73       95.44      5.99 o 
   6   6   1       44.32       93.09     22.49 o 
   7   6   1      376.07      393.76     25.35 o 
   8   6   1      716.92      719.46     42.55 o 
   9   6   1       21.93        9.92     14.47 o 
  10   6   1      567.15      684.94     38.04 o 
  11   6   1       23.44        8.08     17.49 o 
  12   6   1      177.28      179.01     27.34 o 
   1   7   1     3095.16     3178.24     37.78 o 
   2   7   1     3687.97     3795.94     49.44 o 
   3   7   1      915.26      994.33     19.11 o 
   4   7   1     4519.52     4474.79     49.87 o 
   5   7   1     1880.05     1953.55     31.08 o 
   6   7   1      317.25      317.39     11.77 o 
   7   7   1       37.46       10.60     19.38 o 
   8   7   1      332.21      371.08     27.53 o 
   9   7   1        0.71       -0.08     13.58 o 
  10   7   1      333.38      355.95     31.82 o 
  11   7   1      508.76      614.55     44.45 o 
   0   8   1      982.68      890.55     26.88 o 
   1   8   1      827.52      930.18     18.05 o 
   2   8   1     1205.00     1266.89     29.20 o 
   3   8   1      657.56      600.67     13.28 o 
   4   8   1      933.47     1071.07     21.11 o 
   5   8   1      322.09      312.67      9.58 o 
   6   8   1      158.51      181.21     10.15 o 
   7   8   1      325.05      313.49     12.86 o 
   8   8   1       27.40       34.75     14.09 o 
   9   8   1        2.54       -7.11     15.19 o 
  10   8   1       73.61       76.96     21.78 o 
  11   8   1       35.65       56.01     21.14 o 
   1   9   1      906.11      975.19     21.05 o 
   2   9   1       66.02       59.79      8.04 o 
   3   9   1      216.38      264.17     10.10 o 
   4   9   1        8.53       -3.12      7.38 o 
   5   9   1      392.20      429.92     14.24 o 
   6   9   1      161.21      172.49      8.44 o 
   7   9   1      927.04      883.79     21.84 o 
   8   9   1      123.09      119.52     13.83 o 
   9   9   1      113.30      140.59     12.57 o 
  10   9   1        0.34        8.16     18.20 o 
  11   9   1       10.06       29.80     21.16 o 
   0  10   1    11407.61    12176.29    183.69 o 
   1  10   1      173.95      170.12     11.01 o 
   2  10   1      161.61      154.47     14.53 o 
   3  10   1       58.79       61.61      8.30 o 
   4  10   1        6.76       25.16      8.83 o 
   5  10   1       67.35       67.93      9.97 o 
   6  10   1      225.59      185.59     11.31 o 
   7  10   1      641.16      623.18     20.12 o 
   8  10   1       31.35       21.62     12.53 o 
   9  10   1      286.19      278.15     18.69 o 
  10  10   1       19.51       23.98     10.12 o 
  11  10   1      187.96      165.43     19.66 o 
   1  11   1       38.56       27.40      8.64 o 
   2  11   1      145.87      154.40     11.87 o 
   3  11   1     1432.66     1357.67     29.38 o 
   4  11   1      466.74      525.98     20.23 o 
   5  11   1      880.18      824.45     36.63 o 
   6  11   1     2323.33     2329.23     67.15 o 
   7  11   1      195.38      193.66     15.06 o 
   8  11   1        3.81       -2.74      9.28 o 
   9  11   1       98.53      110.72     12.78 o 
  10  11   1        7.03        9.82     10.90 o 
   0  12   1      714.52      853.74     32.68 o 
   1  12   1      944.23     1029.53     26.48 o 
   2  12   1      837.47      875.16     27.15 o 
   3  12   1      110.67       91.97     16.43 o 
   4  12   1      118.35      103.09     16.61 o 
   5  12   1      463.08      402.28     30.51 o 
   6  12   1      438.45      421.89     26.26 o 
   7  12   1       24.02       24.52     14.87 o 
   8  12   1        9.65       10.17     13.70 o 
   9  12   1       23.41        6.18     15.44 o 
  10  12   1        0.08        0.43      9.46 o 
   1  13   1        1.06       -2.73      9.42 o 
   2  13   1        2.31       -7.18      8.98 o 
   3  13   1      116.05       98.73     17.67 o 
   4  13   1       96.35      110.41     19.04 o 
   5  13   1      210.18      153.03     20.77 o 
   6  13   1      102.82      125.05     19.12 o 
   7  13   1       17.32        5.06     13.89 o 
   8  13   1       17.42       10.17     14.78 o 
   9  13   1      278.34      262.03     23.55 o 
   0  14   1     2647.66     2794.73     68.84 o 
   1  14   1     3177.98     3287.45     56.57 o 
   2  14   1      196.16      196.99     20.61 o 
   3  14   1     1118.21     1095.77     59.82 o 
   4  14   1      406.41      432.87     36.56 o 
   5  14   1      200.16      206.07     23.88 o 
   6  14   1       12.22        9.97     22.75 o 
   7  14   1       28.53        8.98     15.92 o 
   8  14   1       68.18       71.04     19.11 o 
   9  14   1       28.74       26.61     16.97 o 
   1  15   1     2999.90     3089.46     55.97 o 
   2  15   1      624.81      547.02     33.28 o 
   3  15   1     1795.71     1697.76     59.74 o 
   4  15   1      342.88      469.93     32.31 o 
   5  15   1      604.82      561.81     34.72 o 
   6  15   1       30.75       26.21     17.45 o 
   7  15   1      425.18      355.06     29.32 o 
   8  15   1      101.83       68.58     19.40 o 
   0  16   1      825.24      762.89     74.36 o 
   1  16   1      262.23      306.46     32.84 o 
   2  16   1       83.13       73.10     21.26 o 
   3  16   1       87.18       72.28     22.82 o 
   4  16   1      268.68      278.08     29.30 o 
   5  16   1      110.81       75.55     22.17 o 
   6  16   1       14.33        4.89     18.17 o 
   7  16   1      293.19      360.90     30.92 o 
   8  16   1       14.82       53.46     20.78 o 
   1  17   1        9.00       12.88     20.75 o 
   2  17   1      103.57       80.01     21.91 o 
   3  17   1        2.66      -12.20     22.84 o 
   4  17   1      117.37      187.56     31.32 o 
   5  17   1      238.07      267.26     29.62 o 
   6  17   1       14.75       -3.23     18.94 o 
   7  17   1        5.57       42.08     22.76 o 
   1  18   1       18.16       -5.40     26.45 o 
   2  18   1        7.75      -23.70     20.57 o 
   3  18   1       33.36       58.51     26.43 o 
   4  18   1        0.07      -19.38     20.47 o 
   5  18   1      127.03      166.47     27.93 o 
   6  18   1       15.35       34.82     32.08 o 
   2  19   1       64.28       78.72     38.85 o 
   3  19   1        0.00      -11.60     26.15 o 
   4  19   1       20.31       15.99     25.26 o 
   5  19   1      235.67      231.41     50.87 o 
   3  20   1        0.16      -39.87     26.74 o 
   4  20   1       20.36       45.38     29.39 o 
   1   0   2    49575.16    48074.47    638.38 o 
   2   0   2        6.91       11.08      2.95 o 
   3   0   2     1846.15     1616.75     27.67 o 
   4   0   2      502.23      510.70     15.09 o 
   5   0   2      307.64      293.98     29.85 o 
   6   0   2     1630.13     1747.53     44.96 o 
   7   0   2     6218.93     6536.35    124.97 o 
   8   0   2     4709.22     4643.28    143.57 o 
   9   0   2      167.02      187.22     21.38 o 
  10   0   2       40.64       38.31     13.28 o 
  11   0   2        0.94       18.04     14.14 o 
  12   0   2        0.62       17.55     15.33 o 
   1   1   2     4020.27     3500.68     73.96 o 
   2   1   2    49365.85    50568.73    466.41 o 
   3   1   2     2572.07     2534.86     30.98 o 
   4   1   2      711.83      705.88     14.57 o 
   5   1   2     1048.27     1066.81     37.56 o 
   6   1   2      105.69      117.46     10.21 o 
   7   1   2      160.94      180.73     10.75 o 
   8   1   2      514.50      544.28     26.99 o 
   9   1   2     1338.40     1303.75     30.73 o 
  10   1   2      201.72      163.12     13.11 o 
  11   1   2      128.09      120.75     13.19 o 
  12   1   2       85.65       84.23     12.75 o 
   0   2   2    10520.45     9823.27    137.18 o 
   1   2   2    18228.21    17909.70    160.35 o 
   2   2   2    11805.70    11267.44    110.13 o 
   3   2   2     8376.87     8037.12    103.58 o 
   4   2   2      389.06      410.20     24.02 o 
   5   2   2     5485.06     5336.67     71.87 o 
   6   2   2       65.32       70.75      9.21 o 
   7   2   2      779.11      770.86     24.31 o 
   8   2   2      680.88      747.32     18.94 o 
   9   2   2       98.86      107.16     11.49 o 
  10   2   2       47.48       54.55     11.95 o 
  11   2   2        3.11       13.29      9.43 o 
  12   2   2       11.30      -14.52     12.17 o 
   1   3   2      478.14      489.71      8.61 o 
   2   3   2     2174.21     2170.72     23.91 o 
   3   3   2      187.10      166.94     12.57 o 
   4   3   2      216.22      246.39     11.18 o 
   5   3   2       52.17       82.36      8.58 o 
   6   3   2       33.37       50.51      8.49 o 
   7   3   2      196.84      202.12     19.92 o 
   8   3   2      306.86      293.94     16.24 o 
   9   3   2      327.44      353.42     21.28 o 
  10   3   2       15.71        2.37      9.85 o 
  11   3   2        5.08       13.05      9.05 o 
  12   3   2        0.11       -8.36     11.72 o 
   0   4   2    22296.93    22388.29    270.17 o 
   1   4   2    14954.79    13764.39    113.62 o 
   2   4   2     1557.41     1485.54     17.83 o 
   3   4   2      632.50      531.19      9.91 o 
   4   4   2      520.72      507.40     32.06 o 
   5   4   2     1832.70     1873.53     38.04 o 
   6   4   2     1241.71     1341.29     28.28 o 
   7   4   2      324.75      329.04     19.36 o 
   8   4   2     1915.33     1933.46     43.18 o 
   9   4   2        8.00       -1.74     11.10 o 
  10   4   2      566.92      544.74     27.99 o 
  11   4   2      326.63      310.43     33.10 o 
  12   4   2        6.18       16.68     12.94 o 
   1   5   2     1404.90     1371.12     17.88 o 
   2   5   2      533.24      430.66      8.72 o 
   3   5   2      423.48      500.66     12.16 o 
   4   5   2      798.63      825.05     14.85 o 
   5   5   2      932.88      980.49     42.09 o 
   6   5   2        2.96      -12.27      8.18 o 
   7   5   2      472.17      459.28     26.19 o 
   8   5   2      679.33      753.15     30.96 o 
   9   5   2      103.32       52.51     21.81 o 
  10   5   2       11.25       34.32     15.51 o 
  11   5   2      117.58      132.79     21.80 o 
  12   5   2        0.02       -3.17     18.24 o 
   0   6   2     9963.56    10201.16    148.01 o 
   1   6   2      674.26      767.48     13.48 o 
   2   6   2      603.42      616.41     14.03 o 
   3   6   2       13.48        9.48      4.28 o 
   4   6   2        5.82        4.48      4.81 o 
   5   6   2      682.10      657.67     14.08 o 
   6   6   2       16.53      -13.01     16.37 o 
   7   6   2      145.01      136.73     19.98 o 
   8   6   2       46.97       42.10     14.84 o 
   9   6   2        0.68        1.21     14.04 o 
  10   6   2       26.18       25.18     17.29 o 
  11   6   2      225.99      233.81     28.11 o 
  12   6   2       23.22       45.88     20.91 o 
   1   7   2      512.57      471.29     13.57 o 
   2   7   2      264.92      247.56     15.19 o 
   3   7   2      412.50      452.91     10.63 o 
   4   7   2       81.34       96.49      7.05 o 
   5   7   2     4670.34     4804.16     62.95 o 
   6   7   2      195.33      233.47     15.51 o 
   7   7   2      182.09      187.57     12.03 o 
   8   7   2       66.85       59.95     16.74 o 
   9   7   2        0.58      -21.58     14.73 o 
  10   7   2        6.33        7.51     16.62 o 
  11   7   2        5.54       17.37     18.62 o 
   0   8   2       12.81       -6.30      8.00 o 
   1   8   2     2271.86     2377.31     33.88 o 
   2   8   2      402.42      436.90     12.29 o 
   3   8   2     4912.95     4882.76     53.02 o 
   4   8   2     1091.89     1022.21     20.69 o 
   5   8   2      456.07      489.90     12.04 o 
   6   8   2       21.84       24.02      7.14 o 
   7   8   2      107.26      131.92      9.10 o 
   8   8   2       23.97       26.82      7.37 o 
   9   8   2      399.21      352.97     30.49 o 
  10   8   2        4.25        4.24     16.26 o 
  11   8   2      157.97      207.29     29.04 o 
   1   9   2     5114.27     5356.12     68.70 o 
   2   9   2       52.70       34.92      7.26 o 
   3   9   2       35.11       25.47      5.94 o 
   4   9   2       25.70       29.06      7.29 o 
   5   9   2       82.81       96.15      8.71 o 
   6   9   2      476.54      507.39     15.03 o 
   7   9   2      459.45      445.53     17.28 o 
   8   9   2      223.32      244.40     22.94 o 
   9   9   2      118.74      137.33     12.51 o 
  10   9   2       11.15       10.36     11.56 o 
  11   9   2      931.41     1044.05     51.76 o 
   0  10   2       57.33       43.69     21.52 o 
   1  10   2      163.97      177.35     12.34 o 
   2  10   2      115.18      113.81     11.90 o 
   3  10   2       99.17      122.47     12.66 o 
   4  10   2      392.72      394.07     16.95 o 
   5  10   2     1641.84     1651.92     30.56 o 
   6  10   2      131.53      126.85     10.48 o 
   7  10   2      162.72      167.36     13.60 o 
   8  10   2      657.29      674.76     27.17 o 
   9  10   2       23.85       10.75     10.55 o 
  10  10   2       10.88       19.63     19.21 o 
  11  10   2       10.96       30.56     15.62 o 
   1  11   2      255.28      280.20     14.87 o 
   2  11   2       28.93       31.54     10.05 o 
   3  11   2        7.87       23.00      8.17 o 
   4  11   2        0.14       -3.13      8.55 o 
   5  11   2     1496.68     1506.66     43.27 o 
   6  11   2      121.34      110.84     26.75 o 
   7  11   2      232.76      233.09     16.15 o 
   8  11   2        2.50      -13.32     11.52 o 
   9  11   2      120.47      152.64     19.37 o 
  10  11   2       31.36       40.41     12.29 o 
   0  12   2      265.13      289.50     25.09 o 
   1  12   2       61.32       61.63     10.31 o 
   2  12   2     1583.20     1601.47     33.43 o 
   3  12   2       65.00       69.18     12.14 o 
   4  12   2        0.07        4.64     11.73 o 
   5  12   2     1097.11     1134.54     39.63 o 
   6  12   2      191.56      167.19     27.11 o 
   7  12   2      687.44      715.34     34.55 o 
   8  12   2        3.32        3.44     13.80 o 
   9  12   2      122.05      154.97     15.52 o 
  10  12   2        4.80       -0.36     10.77 o 
   1  13   2      653.92      632.29     22.88 o 
   2  13   2     1238.40     1230.62     30.29 o 
   3  13   2      106.91       62.39     20.46 o 
   4  13   2      962.79     1057.12     41.80 o 
   5  13   2        6.99        1.68     14.90 o 
   6  13   2      338.95      352.40     25.88 o 
   7  13   2      277.06      264.62     23.67 o 
   8  13   2       16.51       22.22     15.20 o 
   9  13   2      460.26      594.52     31.42 o 
   0  14   2     2267.86     2293.90     69.89 o 
   1  14   2     1637.44     1723.54     42.13 o 
   2  14   2      617.04      597.62     23.23 o 
   3  14   2      338.69      319.56     26.82 o 
   4  14   2        0.11        3.09     17.07 o 
   5  14   2      156.88      160.48     32.07 o 
   6  14   2       24.44       24.58     17.56 o 
   7  14   2      157.33      136.22     21.43 o 
   8  14   2      326.91      379.74     28.43 o 
   9  14   2        4.37       16.39     21.02 o 
   1  15   2        0.08       11.00     13.91 o 
   2  15   2      812.04      804.37     35.20 o 
   3  15   2      465.30      493.64     32.51 o 
   4  15   2      191.98      153.24     24.02 o 
   5  15   2      344.27      367.98     36.95 o 
   6  15   2       80.89      105.07     25.97 o 
   7  15   2       16.15        3.58     20.40 o 
   8  15   2        4.28        7.97     20.70 o 
   0  16   2     1257.80     1385.54     57.93 o 
   1  16   2      114.04      144.39     18.20 o 
   2  16   2       58.29       52.22     22.90 o 
   3  16   2        5.45      -28.07     18.71 o 
   4  16   2       62.71       69.80     21.74 o 
   5  16   2      482.66      537.36     35.86 o 
   6  16   2      148.76      141.81     24.81 o 
   7  16   2      157.46      147.72     29.80 o 
   8  16   2       20.04       28.56     24.61 o 
   1  17   2      601.40      585.58     45.55 o 
   2  17   2       85.46       46.76     33.41 o 
   3  17   2      356.03      339.93     38.20 o 
   4  17   2       57.71       61.97     26.00 o 
   5  17   2       13.99       24.18     24.05 o 
   6  17   2       97.16       80.89     28.16 o 
   7  17   2        0.01        8.25     29.58 o 
   0  18   2      274.55      258.02     61.22 o 
   1  18   2       98.52      100.57     27.01 o 
   2  18   2        6.92      -16.62     22.12 o 
   3  18   2       62.67       62.41     26.59 o 
   4  18   2       44.10       85.44     30.55 o 
   5  18   2       89.27       79.98     28.84 o 
   6  18   2        1.58       13.58     25.93 o 
   1  19   2      152.19      174.49     60.05 o 
   2  19   2       27.72      -17.30     24.46 o 
   3  19   2        0.52      -38.09     25.64 o 
   4  19   2        4.68      -14.56     24.63 o 
   5  19   2        0.55       -1.15     26.41 o 
   1  20   2        1.06      -57.21     40.72 o 
   2  20   2       45.52       13.45     34.75 o 
   3  20   2       45.42       21.78     30.14 o 
   4  20   2        0.00       59.53     41.88 o 
   1   1   3       43.91       46.69      2.33 o 
   2   1   3     4757.67     4844.76     42.48 o 
   3   1   3     3339.40     3119.40     31.80 o 
   4   1   3      530.88      574.30     11.83 o 
   5   1   3        2.10        3.21      4.89 o 
   6   1   3      481.87      485.50     18.86 o 
   7   1   3     1767.17     1780.28     28.11 o 
   8   1   3      595.54      600.83     17.07 o 
   9   1   3     1348.71     1342.06     27.13 o 
  10   1   3       15.52        4.02     10.21 o 
  11   1   3       30.67       23.66     11.32 o 
  12   1   3       62.48       61.53     20.98 o 
   0   2   3    37987.75    39547.56    425.39 o 
   1   2   3     7531.91     7581.96     74.57 o 
   2   2   3     2121.06     2052.37     24.46 o 
   3   2   3       55.97       72.18      5.08 o 
   4   2   3     5718.53     5860.04     69.34 o 
   5   2   3     4661.34     4779.44     65.99 o 
   6   2   3      400.93      407.79     16.59 o 
   7   2   3      139.81      178.88     10.74 o 
   8   2   3      146.12      160.03      9.95 o 
   9   2   3      254.78      275.21     13.02 o 
  10   2   3      107.55      105.95     15.60 o 
  11   2   3      124.76       94.96     14.11 o 
  12   2   3       25.54       14.18     16.91 o 
   1   3   3      707.41      607.38     10.15 o 
   2   3   3    15289.62    14867.98    135.96 o 
   3   3   3      722.12      747.79     10.74 o 
   4   3   3     2692.24     2619.65     44.48 o 
   5   3   3       83.49       77.92      9.08 o 
   6   3   3      124.20      149.25     19.21 o 
   7   3   3     1435.98     1518.90     31.15 o 
   8   3   3        0.94        7.19      9.68 o 
   9   3   3       64.55       71.17     10.80 o 
  10   3   3       39.33       27.89     10.91 o 
  11   3   3      164.36      203.04     17.94 o 
  12   3   3        0.00      -14.58      9.72 o 
   0   4   3    32904.37    32887.57    357.79 o 
   1   4   3    10439.85     9709.76     86.20 o 
   2   4   3        0.01       -1.55      2.91 o 
   3   4   3        7.94        4.76      3.30 o 
   4   4   3     2538.59     2418.38     35.35 o 
   5   4   3     2617.49     2616.31     52.81 o 
   6   4   3      164.90      169.23     11.93 o 
   7   4   3      599.71      654.12     24.04 o 
   8   4   3      193.92      209.17     17.39 o 
   9   4   3      275.82      271.01     20.31 o 
  10   4   3       92.10       86.51     16.33 o 
  11   4   3       58.06       47.12     14.12 o 
  12   4   3        8.16        5.08     10.29 o 
   1   5   3     2394.09     2307.65     26.21 o 
   2   5   3     2521.92     2302.05     32.22 o 
   3   5   3      850.94      875.90     17.78 o 
   4   5   3      173.40      156.94      7.09 o 
   5   5   3      142.09      146.83      8.93 o 
   6   5   3        0.54        1.91      9.27 o 
   7   5   3       43.48       22.62     10.95 o 
   8   5   3        7.03        0.74     11.78 o 
   9   5   3       35.01       19.60     13.72 o 
  10   5   3       12.24       38.07     15.75 o 
  11   5   3        4.38       18.93     15.54 o 
  12   5   3      115.71      128.53     24.23 o 
   0   6   3     5849.37     5551.47    100.87 o 
   1   6   3      254.50      246.23      8.48 o 
   2   6   3     2119.62     2121.72     29.07 o 
   3   6   3     2837.22     2953.70     36.39 o 
   4   6   3      744.13      740.78     17.29 o 
   5   6   3        6.34        6.11      5.07 o 
   6   6   3      196.81      223.31      9.84 o 
   7   6   3        1.13       13.34      7.90 o 
   8   6   3       39.99       38.80     14.89 o 
   9   6   3        8.08       24.23     15.24 o 
  10   6   3      750.89      690.67     38.00 o 
  11   6   3       51.58       39.87     20.10 o 
  12   6   3      347.72      347.68     33.87 o 
   1   7   3     1034.63     1024.49     19.15 o 
   2   7   3     1497.82     1625.09     32.08 o 
   3   7   3       92.88       48.84      5.25 o 
   4   7   3      789.32      777.34     22.05 o 
   5   7   3     2177.31     2096.34     33.62 o 
   6   7   3     1993.24     2172.92     33.86 o 
   7   7   3       14.09       10.09      6.17 o 
   8   7   3      311.16      348.59     19.45 o 
   9   7   3       99.63      120.52     20.96 o 
  10   7   3      269.50      327.84     30.10 o 
  11   7   3      136.24       98.88     22.55 o 
   0   8   3       11.48      -12.59      8.39 o 
   1   8   3     2207.61     2167.30     32.09 o 
   2   8   3      265.44      300.55     13.41 o 
   3   8   3       42.93       54.24      8.24 o 
   4   8   3     1882.78     2100.42     34.47 o 
   5   8   3       15.50       19.43      6.11 o 
   6   8   3      296.53      303.46     12.77 o 
   7   8   3        5.57        5.31      6.95 o 
   8   8   3       97.11       83.52      8.39 o 
   9   8   3       20.95       -0.48     15.12 o 
  10   8   3      283.00      270.33     29.66 o 
  11   8   3       19.49       17.24     19.99 o 
   1   9   3       68.81       47.71      8.78 o 
   2   9   3      260.61      342.39     13.65 o 
   3   9   3       65.35       69.62      6.69 o 
   4   9   3      739.80      748.88     19.13 o 
   5   9   3      229.86      219.76     11.34 o 
   6   9   3      151.87      146.17      9.64 o 
   7   9   3      239.31      255.32     13.53 o 
   8   9   3      143.04      144.23     15.31 o 
   9   9   3        7.20       13.18     17.49 o 
  10   9   3       19.08       54.27     14.21 o 
  11   9   3        0.89        5.08     18.15 o 
   0  10   3      310.06      286.80     21.89 o 
   1  10   3      979.16     1058.10     26.60 o 
   2  10   3      190.31      224.53     16.59 o 
   3  10   3       10.88       15.45      6.66 o 
   4  10   3        4.89       -5.30      7.80 o 
   5  10   3        0.20        0.80      7.10 o 
   6  10   3      559.43      524.17     19.67 o 
   7  10   3        3.53       -5.89      9.13 o 
   8  10   3       18.79       20.45     15.91 o 
   9  10   3       69.02       54.51     17.97 o 
  10  10   3      129.89      115.98     17.44 o 
  11  10   3        0.06        0.41     27.91 o 
   1  11   3       31.98       43.85     10.24 o 
   2  11   3      829.09      892.94     23.59 o 
   3  11   3      133.03       91.27     10.13 o 
   4  11   3      279.91      291.68     16.52 o 
   5  11   3        9.23       -7.09     12.60 o 
   6  11   3     1011.06     1035.19     42.84 o 
   7  11   3      495.24      452.06     20.84 o 
   8  11   3      120.63      126.77     13.70 o 
   9  11   3        6.10       -7.83     10.77 o 
  10  11   3        0.99       -6.90     13.63 o 
   0  12   3     3566.45     3506.94     84.40 o 
   1  12   3       28.15       22.43     10.07 o 
   2  12   3      499.94      500.29     20.69 o 
   3  12   3       57.23       17.82      9.63 o 
   4  12   3       33.09       39.20     14.24 o 
   5  12   3     2015.19     2157.61     56.37 o 
   6  12   3      876.18      872.49     36.61 o 
   7  12   3     1155.93     1113.08     33.60 o 
   8  12   3        5.23        5.02     11.18 o 
   9  12   3      175.33      172.02     18.84 o 
  10  12   3       94.40       99.35     16.40 o 
   1  13   3     1155.32     1130.39     31.81 o 
   2  13   3       33.98       26.63     11.32 o 
   3  13   3      221.14      220.95     19.65 o 
   4  13   3       18.77       35.43     15.55 o 
   5  13   3      376.51      405.67     27.83 o 
   6  13   3      600.22      552.46     33.19 o 
   7  13   3       10.68       16.65     16.13 o 
   8  13   3       50.01       34.28     20.21 o 
   9  13   3        0.76       17.44     20.23 o 
   0  14   3      856.07      829.59     76.67 o 
   1  14   3     2654.73     2772.65     54.78 o 
   2  14   3      135.89      116.43     15.32 o 
   3  14   3      461.49      531.15     35.83 o 
   4  14   3      430.69      433.29     29.86 o 
   5  14   3      157.47      175.06     36.09 o 
   6  14   3       39.83       23.03     24.58 o 
   7  14   3      162.18      132.55     21.40 o 
   8  14   3      137.77      141.67     27.30 o 
   9  14   3       23.85      -28.47     19.64 o 
   1  15   3      467.42      431.84     24.16 o 
   2  15   3     1443.12     1329.52     48.74 o 
   3  15   3       59.17      100.30     26.54 o 
   4  15   3       10.68      -30.89     20.59 o 
   5  15   3        2.12      -24.40     16.63 o 
   6  15   3       62.97       94.90     26.99 o 
   7  15   3        1.83        5.31     22.24 o 
   8  15   3      241.99      218.30     32.06 o 
   0  16   3     2582.03     2926.28     85.10 o 
   1  16   3       58.45       88.30     23.83 o 
   2  16   3      898.58      917.33     43.23 o 
   3  16   3     1609.73     1502.32     63.37 o 
   4  16   3       52.36      -20.67     26.57 o 
   5  16   3      106.79      145.44     29.10 o 
   6  16   3      276.02      288.99     38.83 o 
   7  16   3        4.02      -17.98     21.97 o 
   8  16   3        0.06       10.42     23.30 o 
   1  17   3       91.18      119.68     23.49 o 
   2  17   3      186.10      164.76     30.48 o 
   3  17   3        0.42      -29.73     19.82 o 
   4  17   3      176.99      197.44     32.24 o 
   5  17   3       34.36      108.70     29.34 o 
   6  17   3       87.12       31.79     24.74 o 
   7  17   3        7.76      -14.00     23.73 o 
   0  18   3       92.27       77.45     46.52 o 
   1  18   3       87.28      114.60     26.11 o 
   2  18   3       54.22       69.18     43.29 o 
   3  18   3      144.04       41.90     26.54 o 
   4  18   3        6.06      -26.79     24.17 o 
   5  18   3       79.05       79.88     32.07 o 
   6  18   3        6.52       20.20     25.46 o 
   1  19   3        2.81       -9.54     43.30 o 
   2  19   3       93.53      127.97     32.56 o 
   3  19   3       94.85       79.86     32.44 o 
   4  19   3        0.02       -5.98     36.28 o 
   5  19   3        4.24      -22.94     35.26 o 
   0  20   3        8.98        5.67     46.39 o 
   1  20   3        6.81        3.61     44.20 o 
   2  20   3        5.01       26.29     43.55 o 
   3  20   3        0.10      -37.87     26.69 o 
   0   0   4    28653.61    29106.21    456.06 o 
   1   0   4     3881.84     3979.47     36.56 o 
   2   0   4      524.82      515.42     23.85 o 
   3   0   4    29214.87    29999.08    324.65 o 
   4   0   4      178.71      176.25      9.34 o 
   5   0   4      237.66      247.13     12.75 o 
   6   0   4      135.01      120.63     11.22 o 
   7   0   4        5.87        6.36      8.83 o 
   8   0   4      608.06      567.68     23.97 o 
   9   0   4      115.66       96.52     18.61 o 
  10   0   4      544.46      570.53     44.48 o 
  11   0   4        0.19       -6.65     18.30 o 
  12   0   4       62.94       72.30     18.82 o 
   1   1   4     2844.28     2596.00     23.53 o 
   2   1   4   147837.25   164326.19   1240.93 o 
   3   1   4    25742.18    25143.99    212.25 o 
   4   1   4     4950.33     4898.31     50.84 o 
   5   1   4     1345.77     1449.66     22.24 o 
   6   1   4     1554.10     1708.65     26.14 o 
   7   1   4     4278.85     4261.31     53.13 o 
   8   1   4      245.68      255.06     12.09 o 
   9   1   4      213.50      223.40     19.79 o 
  10   1   4      135.41      104.92     13.24 o 
  11   1   4       44.57       34.69     12.24 o 
  12   1   4      155.24      145.80     17.56 o 
   0   2   4    13855.27    13859.55    153.68 o 
   1   2   4     4939.86     4350.59     45.53 o 
   2   2   4     2159.79     2017.73     22.17 o 
   3   2   4     2287.36     2213.96     24.80 o 
   4   2   4      895.95      847.52     14.24 o 
   5   2   4      206.61      240.82      8.36 o 
   6   2   4     2478.10     2587.75     39.07 o 
   7   2   4       58.43       63.09      7.09 o 
   8   2   4      922.07      970.51     21.05 o 
   9   2   4       33.53       35.56     11.95 o 
  10   2   4       60.77       72.04     12.16 o 
  11   2   4       10.39       17.28     11.83 o 
  12   2   4       20.85       11.94     12.83 o 
   1   3   4    28423.13    28076.39    283.09 o 
   2   3   4     3061.87     2822.91     32.16 o 
   3   3   4     1601.93     1555.10     21.86 o 
   4   3   4     1422.95     1417.40     22.31 o 
   5   3   4       42.85       22.54      6.02 o 
   6   3   4       78.01       85.80      9.15 o 
   7   3   4      198.69      182.24     11.36 o 
   8   3   4      370.38      395.88     18.48 o 
   9   3   4       26.43       35.94      8.09 o 
  10   3   4      293.23      349.25     22.68 o 
  11   3   4       15.46       -5.05     14.79 o 
  12   3   4       16.60       11.46     12.68 o 
   0   4   4    34363.51    34316.52    457.06 o 
   1   4   4     9325.64     8987.51     85.21 o 
   2   4   4     2629.72     2426.47     31.65 o 
   3   4   4      444.45      475.81     11.75 o 
   4   4   4      415.67      405.49     13.40 o 
   5   4   4     1889.47     1849.25     35.47 o 
   6   4   4        0.26        2.21      5.69 o 
   7   4   4      158.28      153.06     12.68 o 
   8   4   4      135.29      137.45     11.80 o 
   9   4   4        0.81      -13.04      8.69 o 
  10   4   4      355.81      391.51     19.80 o 
  11   4   4      101.74      131.32     15.53 o 
  12   4   4       19.92       -0.42     12.75 o 
   1   5   4      127.29      128.25      6.08 o 
   2   5   4       12.62        5.83      3.13 o 
   3   5   4      203.77      186.78      9.10 o 
   4   5   4      194.19      177.22     10.30 o 
   5   5   4     1706.76     1775.89     26.92 o 
   6   5   4       88.81       67.81      7.33 o 
   7   5   4       16.02       16.06      8.05 o 
   8   5   4      235.42      236.65     20.39 o 
   9   5   4      350.64      349.11     18.56 o 
  10   5   4       65.90       46.74     12.55 o 
  11   5   4        0.02       -3.52     13.65 o 
  12   5   4      137.79      142.63     23.56 o 
   0   6   4     3402.23     3192.13     56.42 o 
   1   6   4        9.18       14.54      5.11 o 
   2   6   4     4227.08     3886.57     49.68 o 
   3   6   4      492.71      557.20     11.59 o 
   4   6   4      492.48      494.62     11.52 o 
   5   6   4      276.63      298.39     10.87 o 
   6   6   4      747.13      760.78     16.45 o 
   7   6   4       48.73       60.52     10.59 o 
   8   6   4      237.63      261.72     16.79 o 
   9   6   4      131.71      147.94     14.76 o 
  10   6   4        1.11       -6.52     11.30 o 
  11   6   4       21.28      -17.06     17.47 o 
  12   6   4       17.00       44.04     17.72 o 
   1   7   4      410.86      415.46     15.86 o 
   2   7   4     3586.14     3880.82     47.55 o 
   3   7   4     2684.07     2564.39     29.67 o 
   4   7   4        0.25        4.84      5.98 o 
   5   7   4      170.65      230.29     12.46 o 
   6   7   4      523.54      478.29     14.63 o 
   7   7   4       13.61       17.94      6.31 o 
   8   7   4        9.71        8.81      8.26 o 
   9   7   4      193.94      192.52     22.13 o 
  10   7   4      434.16      467.12     41.14 o 
  11   7   4       68.41       -0.65     25.76 o 
   0   8   4      244.76      290.41     16.70 o 
   1   8   4     8729.42     9336.86    106.57 o 
   2   8   4     1590.08     1586.94     30.33 o 
   3   8   4      192.29      211.62      8.24 o 
   4   8   4        3.64       16.34      6.09 o 
   5   8   4       35.06       23.65      6.64 o 
   6   8   4      108.42       80.36      8.94 o 
   7   8   4        4.26       -3.74      8.25 o 
   8   8   4      614.15      606.66     21.29 o 
   9   8   4       69.74       62.29     16.89 o 
  10   8   4      496.29      464.27     34.14 o 
  11   8   4       11.50        3.47     17.76 o 
   1   9   4      348.71      386.96     16.29 o 
   2   9   4     1792.30     1962.04     36.23 o 
   3   9   4     1409.57     1430.62     23.38 o 
   4   9   4      926.27      898.17     20.20 o 
   5   9   4      186.17      191.03     11.10 o 
   6   9   4        0.84        2.83      6.75 o 
   7   9   4      375.34      315.55     19.44 o 
   8   9   4      257.55      257.10     21.51 o 
   9   9   4      108.10       79.72     15.74 o 
  10   9   4        4.80       13.87     12.65 o 
  11   9   4       84.26      102.90     20.34 o 
   0  10   4       25.48       76.55     12.45 o 
   1  10   4       27.05       14.23      8.61 o 
   2  10   4     1145.21     1169.70     39.50 o 
   3  10   4        1.59        2.45      6.39 o 
   4  10   4        3.12        4.19      6.51 o 
   5  10   4      395.72      414.07     15.89 o 
   6  10   4     1083.14     1028.19     30.35 o 
   7  10   4       83.38       94.58     12.30 o 
   8  10   4       23.20       32.08     12.11 o 
   9  10   4      342.72      363.23     27.88 o 
  10  10   4       19.31       -5.15     15.64 o 
  11  10   4       53.31       10.00     18.29 o 
   1  11   4     1621.47     1834.57     42.95 o 
   2  11   4      341.82      381.68     17.69 o 
   3  11   4      449.87      424.00     32.28 o 
   4  11   4        0.01        1.82      9.26 o 
   5  11   4      154.46      148.62     18.13 o 
   6  11   4      505.25      483.67     22.21 o 
   7  11   4      381.10      419.30     41.38 o 
   8  11   4        2.86      -16.57     11.05 o 
   9  11   4       80.40       81.90     13.19 o 
  10  11   4       10.47       -9.35     14.37 o 
   0  12   4        1.18       -3.23     13.53 o 
   1  12   4       76.73       71.53     11.86 o 
   2  12   4      187.79      191.58     14.93 o 
   3  12   4        0.80        4.10      6.76 o 
   4  12   4        3.38        4.62     15.80 o 
   5  12   4      393.68      318.34     24.27 o 
   6  12   4      262.00      293.22     29.11 o 
   7  12   4       20.69        2.32     23.06 o 
   8  12   4       25.30       26.19     14.19 o 
   9  12   4        1.26       -5.09     15.87 o 
  10  12   4        9.86       10.97     11.42 o 
   1  13   4       75.87       76.04     13.12 o 
   2  13   4     1983.12     1960.06     46.33 o 
   3  13   4        1.26        3.19     12.48 o 
   4  13   4      129.48      129.95     24.03 o 
   5  13   4     1418.56     1569.79     59.42 o 
   6  13   4      102.56      109.05     25.99 o 
   7  13   4      855.21      873.27     46.37 o 
   8  13   4       45.17       41.62     21.35 o 
   9  13   4        7.86       -9.91     20.07 o 
   0  14   4      382.02      378.72     53.26 o 
   1  14   4      206.97      193.01     23.18 o 
   2  14   4        8.12       24.56     12.82 o 
   3  14   4     2325.04     2374.02     64.97 o 
   4  14   4      599.61      568.77     42.02 o 
   5  14   4       87.93       71.95     23.69 o 
   6  14   4      478.12      414.07     53.92 o 
   7  14   4        3.65       16.89     27.12 o 
   8  14   4      476.85      432.04     37.73 o 
   9  14   4        1.76      -12.84     19.68 o 
   1  15   4      161.89      165.92     22.48 o 
   2  15   4      775.71      779.38     39.02 o 
   3  15   4      376.13      408.12     32.44 o 
   4  15   4      863.06      897.53     49.64 o 
   5  15   4      220.78      199.95     32.85 o 
   6  15   4       11.04        0.71     22.11 o 
   7  15   4       23.70        2.23     20.92 o 
   8  15   4        1.89      -23.94     22.87 o 
   0  16   4     1644.26     1713.13     63.75 o 
   1  16   4      178.53      135.80     18.45 o 
   2  16   4       24.30        3.91     18.18 o 
   3  16   4       31.82       74.50     36.96 o 
   4  16   4       33.72        0.82     21.71 o 
   5  16   4     1103.79     1264.38     61.05 o 
   6  16   4       25.01        4.57     22.42 o 
   7  16   4        7.98      -12.83     21.62 o 
   8  16   4        0.07       -4.11     23.79 o 
   1  17   4       65.26       42.51     19.90 o 
   2  17   4       42.88       36.83     20.13 o 
   3  17   4        8.48       -5.27     23.46 o 
   4  17   4       24.12      -11.26     23.82 o 
   5  17   4       81.89      130.63     30.04 o 
   6  17   4       52.09       26.06     24.14 o 
   7  17   4       70.61       45.27     27.32 o 
   0  18   4      249.11      370.40     68.05 o 
   1  18   4       46.67       80.17     22.66 o 
   2  18   4        3.35       20.56     26.37 o 
   3  18   4       11.44       -3.06     23.74 o 
   4  18   4      142.04      131.34     56.50 o 
   5  18   4      110.96       88.14     30.04 o 
   6  18   4       55.10       66.64     27.55 o 
   1  19   4      214.66      235.00     46.11 o 
   2  19   4       24.64       21.68     27.11 o 
   3  19   4       99.09       70.18     32.12 o 
   4  19   4       54.77       55.48     30.57 o 
   5  19   4       61.93       65.62     46.48 o 
   0  20   4       95.54       59.79     48.58 o 
   1  20   4        2.18       17.40     44.33 o 
   2  20   4       37.18       34.92     46.00 o 
   3  20   4        2.06      -39.86     26.57 o 
   1   1   5    29712.09    29177.01    232.85 o 
   2   1   5    12975.38    12489.19     98.36 o 
   3   1   5    10091.51    10265.00     91.31 o 
   4   1   5     2283.94     2323.85     28.58 o 
   5   1   5     3300.63     3490.20     42.73 o 
   6   1   5      671.71      643.31     15.69 o 
   7   1   5      804.40      797.31     18.58 o 
   8   1   5        7.14        3.02      7.12 o 
   9   1   5      270.28      255.93     17.64 o 
  10   1   5        3.85      -10.59     14.20 o 
  11   1   5       31.02       42.01     12.49 o 
  12   1   5       91.61      109.15     14.27 o 
   0   2   5    12299.63    11846.58    146.04 o 
   1   2   5    19721.57    18984.85    170.34 o 
   2   2   5     2213.29     2204.82     25.35 o 
   3   2   5        0.10       -2.01      3.52 o 
   4   2   5      116.00      129.52      7.36 o 
   5   2   5     1559.90     1679.43     25.33 o 
   6   2   5       38.13       24.08      5.85 o 
   7   2   5      263.39      260.17     11.31 o 
   8   2   5      231.88      231.29     12.44 o 
   9   2   5      528.16      526.59     23.07 o 
  10   2   5      442.90      431.09     20.64 o 
  11   2   5      161.38      131.95     15.35 o 
  12   2   5      277.48      302.48     20.64 o 
   1   3   5    15149.16    14145.62    158.84 o 
   2   3   5      220.63      236.47     11.27 o 
   3   3   5       90.03       78.45      6.53 o 
   4   3   5       33.07       27.48      4.92 o 
   5   3   5      846.76      747.35     15.76 o 
   6   3   5      664.60      584.66     20.80 o 
   7   3   5       53.27       63.11      7.33 o 
   8   3   5      119.08      111.25     10.10 o 
   9   3   5      144.74      137.19     10.90 o 
  10   3   5      263.68      248.08     21.30 o 
  11   3   5       96.49       92.38     14.43 o 
  12   3   5        0.90      -11.67     12.52 o 
   0   4   5     2059.20     2018.08     43.90 o 
   1   4   5     4094.72     3557.14     40.81 o 
   2   4   5     3860.56     3871.44     51.09 o 
   3   4   5      474.08      464.33     11.70 o 
   4   4   5       11.66       10.39      5.31 o 
   5   4   5      109.25      104.61     11.87 o 
   6   4   5       91.04       75.44      8.32 o 
   7   4   5        0.04       -0.68      6.93 o 
   8   4   5      298.17      271.45     16.26 o 
   9   4   5       19.62       10.26      7.64 o 
  10   4   5      386.53      395.14     29.43 o 
  11   4   5       17.14       18.00     11.64 o 
  12   4   5      164.87      166.32     19.63 o 
   1   5   5     1663.71     1651.88     28.62 o 
   2   5   5      886.62      861.21     17.82 o 
   3   5   5     1041.71     1035.69     19.82 o 
   4   5   5     5355.02     5632.75     79.42 o 
   5   5   5      370.29      494.29     17.43 o 
   6   5   5      802.28      769.65     18.64 o 
   7   5   5       80.19       61.45      9.36 o 
   8   5   5       17.12       50.29     10.76 o 
   9   5   5        0.51       -3.64     10.12 o 
  10   5   5       78.35       33.84     12.74 o 
  11   5   5       32.88        3.52     12.76 o 
  12   5   5       46.38       19.70     18.95 o 
   0   6   5     1296.77     1083.32     27.90 o 
   1   6   5     1201.23     1287.96     21.41 o 
   2   6   5      632.78      637.10     14.60 o 
   3   6   5      319.94      369.67     10.89 o 
   4   6   5      368.29      377.13     13.71 o 
   5   6   5        3.13       -5.37      7.67 o 
   6   6   5       72.72       70.06     10.01 o 
   7   6   5      141.64      144.29     10.94 o 
   8   6   5        1.13       -3.46     11.79 o 
   9   6   5       10.10      -14.23     12.04 o 
  10   6   5      268.56      275.99     34.00 o 
  11   6   5      229.39      230.64     28.54 o 
   1   7   5    11618.28    11784.40    129.50 o 
   2   7   5    10699.72    10787.80    124.90 o 
   3   7   5      246.78      279.94      9.10 o 
   4   7   5       23.69       19.30      6.10 o 
   5   7   5       84.70       82.59      9.66 o 
   6   7   5      142.35      176.18     15.03 o 
   7   7   5      156.60      150.81     14.15 o 
   8   7   5      142.86      150.79     14.03 o 
   9   7   5      308.59      300.89     20.49 o 
  10   7   5       27.39      -12.11     25.31 o 
  11   7   5      856.55      840.02     46.69 o 
   0   8   5      835.33      791.87     26.46 o 
   1   8   5     1342.45     1510.95     28.15 o 
   2   8   5       23.55       48.54      8.38 o 
   3   8   5     2580.89     2735.49     40.85 o 
   4   8   5      224.98      211.69     11.20 o 
   5   8   5       31.10       35.57      7.89 o 
   6   8   5       16.69       10.79      8.85 o 
   7   8   5     2019.74     2056.91     46.52 o 
   8   8   5      663.52      626.95     27.06 o 
   9   8   5      169.72      125.85     16.70 o 
  10   8   5      260.58      328.10     25.53 o 
  11   8   5        1.24       11.03     16.18 o 
   1   9   5        3.93       -2.34      7.25 o 
   2   9   5      711.60      870.35     23.17 o 
   3   9   5      640.58      664.16     23.88 o 
   4   9   5      168.92      178.85     11.70 o 
   5   9   5      128.29      119.74     11.30 o 
   6   9   5      209.73      216.40     14.53 o 
   7   9   5     1654.85     1742.06     54.49 o 
   8   9   5     1052.89     1030.92     49.17 o 
   9   9   5      128.89      125.74     21.95 o 
  10   9   5      254.77      281.22     22.04 o 
  11   9   5       50.01       41.56     18.86 o 
   0  10   5       34.49       43.94     20.85 o 
   1  10   5     2479.29     2579.66     45.91 o 
   2  10   5      401.87      383.23     19.93 o 
   3  10   5      193.16      196.21     14.28 o 
   4  10   5        6.43       11.19      7.28 o 
   5  10   5       40.02       26.75     10.08 o 
   6  10   5      442.39      408.12     22.56 o 
   7  10   5       38.30       63.08     16.81 o 
   8  10   5     1314.20     1308.18     38.46 o 
   9  10   5        5.06      -17.23     11.48 o 
  10  10   5      113.61      119.69     17.95 o 
   1  11   5     1743.80     1892.41     39.26 o 
   2  11   5      835.73      780.46     24.06 o 
   3  11   5      150.57      124.57     16.12 o 
   4  11   5       93.69       98.44     20.20 o 
   5  11   5       36.73       30.00     13.85 o 
   6  11   5       21.91       10.50     13.19 o 
   7  11   5      720.39      726.65     31.00 o 
   8  11   5       86.64       68.25     15.64 o 
   9  11   5        4.67       -0.26     10.77 o 
  10  11   5        0.01       11.01     11.10 o 
   0  12   5     1267.82     1196.58     44.87 o 
   1  12   5      575.51      605.69     26.07 o 
   2  12   5      408.72      409.29     19.39 o 
   3  12   5      133.32      144.05     18.61 o 
   4  12   5      125.78      129.64     19.32 o 
   5  12   5      160.73      214.56     26.63 o 
   6  12   5       12.82       19.96     14.22 o 
   7  12   5       86.13       87.22     18.20 o 
   8  12   5       96.10       56.74     16.57 o 
   9  12   5       75.17       79.83     17.28 o 
  10  12   5      110.45      118.41     15.36 o 
   1  13   5        7.84        5.22     10.58 o 
   2  13   5      700.81      690.85     25.81 o 
   3  13   5      152.85      167.47     21.25 o 
   4  13   5     1263.82     1443.35     48.67 o 
   5  13   5      422.56      409.61     34.55 o 
   6  13   5        0.00      -14.28     25.69 o 
   7  13   5       50.78       13.45     20.46 o 
   8  13   5       18.53       33.95     16.30 o 
   9  13   5       23.20       19.78     15.10 o 
   0  14   5     1325.50     1221.46     49.77 o 
   1  14   5      502.57      443.21     26.19 o 
   2  14   5     3031.59     3229.84     59.81 o 
   3  14   5      193.86      221.04     25.12 o 
   4  14   5      803.04      850.15     49.40 o 
   5  14   5       32.73       10.82     20.78 o 
   6  14   5        3.98        4.86     19.56 o 
   7  14   5       14.33       10.55     20.28 o 
   8  14   5      172.19      211.22     45.77 o 
   9  14   5       78.61       96.72     26.85 o 
   1  15   5       37.10       12.46     17.12 o 
   2  15   5      152.61      117.80     23.17 o 
   3  15   5     2190.94     2256.92     65.55 o 
   4  15   5        0.14       -8.37     18.98 o 
   5  15   5      316.64      300.91     34.97 o 
   6  15   5        8.48        4.04     23.12 o 
   7  15   5       83.83       38.75     32.33 o 
   8  15   5        6.24       12.33     22.68 o 
   0  16   5      102.05       99.34     24.91 o 
   1  16   5     1284.54     1284.22     42.85 o 
   2  16   5      221.51      224.67     27.46 o 
   3  16   5      228.24      212.94     28.80 o 
   4  16   5      103.51      127.53     30.33 o 
   5  16   5      934.77      919.89    106.99 o 
   6  16   5       16.53       26.66     24.83 o 
   7  16   5       17.55        6.15     22.98 o 
   8  16   5       17.59       28.23     28.16 o 
   1  17   5        1.19        4.17     24.09 o 
   2  17   5        3.61      -27.01     18.00 o 
   3  17   5      109.28       93.37     25.42 o 
   4  17   5        4.78      -10.42     22.40 o 
   5  17   5       16.45       22.68     25.64 o 
   6  17   5       30.30      -16.93     25.80 o 
   7  17   5      105.10       69.57     32.50 o 
   0  18   5        3.47      -19.46     34.41 o 
   1  18   5        6.48       28.51     19.78 o 
   2  18   5        1.66      -29.41     27.71 o 
   3  18   5       16.61      -32.91     22.00 o 
   4  18   5        0.58      -10.58     22.41 o 
   5  18   5      180.02      219.36     36.58 o 
   6  18   5       77.91       59.31     28.35 o 
   1  19   5        1.87       -1.99     29.43 o 
   2  19   5        3.21       -0.08     22.20 o 
   3  19   5       92.13      140.94     34.08 o 
   4  19   5       23.08        5.13     29.00 o 
   5  19   5       63.61       71.30     30.65 o 
   0  20   5       51.42       38.92     51.93 o 
   1  20   5       38.36       34.73     32.67 o 
   2  20   5        0.06      -15.59     39.43 o 
   3  20   5       17.29       24.24     28.68 o 
   0   0   6       21.59       49.74      5.52 o 
   1   0   6    37317.06    37087.09    369.01 o 
   2   0   6     1828.83     1708.72     21.83 o 
   3   0   6    47187.16    49270.89    527.00 o 
   4   0   6     3582.82     3396.63     51.92 o 
   5   0   6    14838.90    15231.25    191.73 o 
   6   0   6      470.65      479.74     22.49 o 
   7   0   6     2073.41     2048.64     46.01 o 
   8   0   6      308.80      272.06     27.83 o 
   9   0   6      978.56      878.94     56.38 o 
  10   0   6       58.62       50.91     19.45 o 
  11   0   6        4.71        9.52     17.99 o 
  12   0   6       76.98      103.94     20.43 o 
   1   1   6     1121.25     1072.76     13.10 o 
   2   1   6        9.48       18.06      2.95 o 
   3   1   6       75.27       80.67      5.68 o 
   4   1   6     7816.27     8413.19     77.57 o 
   5   1   6     3197.75     3748.93     43.41 o 
   6   1   6     2983.80     2968.87     40.00 o 
   7   1   6        8.66        5.23      6.48 o 
   8   1   6       27.40       21.05      7.66 o 
   9   1   6      114.34      118.83     14.59 o 
  10   1   6       54.22       24.65     13.98 o 
  11   1   6       59.34       42.76     12.77 o 
  12   1   6       54.18       61.34     15.81 o 
   0   2   6    44601.93    44097.76    580.87 o 
   1   2   6     7341.28     6687.25     68.76 o 
   2   2   6       35.59       32.19      3.62 o 
   3   2   6     3840.67     3980.77     41.99 o 
   4   2   6     3382.16     3313.14     38.25 o 
   5   2   6       44.58       55.78      6.73 o 
   6   2   6      610.52      570.24     17.17 o 
   7   2   6      183.47      191.46     10.53 o 
   8   2   6      496.67      521.67     24.23 o 
   9   2   6      323.34      331.17     26.22 o 
  10   2   6       62.45       84.50     19.91 o 
  11   2   6        1.98       -3.91     11.45 o 
  12   2   6       97.22       99.34     15.82 o 
   1   3   6     4746.58     4616.15     58.53 o 
   2   3   6     2839.14     2730.88     38.47 o 
   3   3   6     2405.16     2463.75     26.74 o 
   4   3   6      222.48      224.17      8.95 o 
   5   3   6       98.59       94.71      7.54 o 
   6   3   6     1271.49     1274.90     29.73 o 
   7   3   6      233.05      212.32     10.54 o 
   8   3   6        0.02       -8.08      8.01 o 
   9   3   6       25.38       21.70     11.18 o 
  10   3   6       95.20      111.32     14.13 o 
  11   3   6        9.29       12.20     11.84 o 
  12   3   6        1.22       -0.61     12.53 o 
   0   4   6     3453.78     3232.67     55.18 o 
   1   4   6     3822.44     3513.07     47.92 o 
   2   4   6      202.61      183.65      7.12 o 
   3   4   6       97.72       94.30      4.94 o 
   4   4   6      753.79      847.28     19.33 o 
   5   4   6     2002.88     1789.13     31.98 o 
   6   4   6      182.09      159.51     16.10 o 
   7   4   6      123.66      130.79     11.19 o 
   8   4   6      283.31      307.41     19.88 o 
   9   4   6      774.56      713.73     30.09 o 
  10   4   6      221.59      219.74     17.02 o 
  11   4   6       57.02       37.00     17.98 o 
  12   4   6       24.22       19.09     14.06 o 
   1   5   6      197.99      197.17     10.41 o 
   2   5   6     1273.22     1205.10     20.30 o 
   3   5   6     4178.91     4252.76     54.93 o 
   4   5   6     3243.70     3378.08     51.05 o 
   5   5   6      305.56      309.42     16.88 o 
   6   5   6       98.55       84.68      9.36 o 
   7   5   6      177.29      179.57     11.26 o 
   8   5   6      318.51      340.46     15.28 o 
   9   5   6     1960.91     2167.25     45.90 o 
  10   5   6        7.30       11.11     11.51 o 
  11   5   6      236.86      274.02     20.76 o 
  12   5   6        0.71       10.87     13.83 o 
   0   6   6     2036.55     2034.43     60.30 o 
   1   6   6        0.12       -5.81      4.58 o 
   2   6   6     6621.52     6591.81     72.19 o 
   3   6   6     2996.26     2971.06     37.42 o 
   4   6   6      165.39      118.05     12.01 o 
   5   6   6      169.87      167.92      9.21 o 
   6   6   6        6.44       15.68     13.65 o 
   7   6   6       80.91       79.81     10.27 o 
   8   6   6        4.70       -7.29      8.49 o 
   9   6   6       25.47       44.27     14.06 o 
  10   6   6      321.60      329.54     21.90 o 
  11   6   6       13.62        0.39     14.24 o 
   1   7   6     2863.61     2892.79     41.66 o 
   2   7   6     3211.55     3120.56     41.03 o 
   3   7   6      753.99      849.50     17.09 o 
   4   7   6      196.61      184.53     11.35 o 
   5   7   6      279.66      262.63     14.53 o 
   6   7   6      595.76      584.20     19.70 o 
   7   7   6       10.43        3.73     15.33 o 
   8   7   6      300.25      283.33     16.24 o 
   9   7   6      238.25      237.42     21.00 o 
  10   7   6       73.34       69.73     15.27 o 
  11   7   6       18.56        7.18     14.78 o 
   0   8   6     4928.27     4963.16     85.34 o 
   1   8   6     4502.00     4736.77     61.81 o 
   2   8   6      647.42      654.38     17.91 o 
   3   8   6     1691.58     1883.27     45.78 o 
   4   8   6      100.42      127.71     10.91 o 
   5   8   6        0.84       -1.26      6.88 o 
   6   8   6       16.03       19.78     11.61 o 
   7   8   6     1181.47     1215.87     28.36 o 
   8   8   6      689.66      753.04     29.58 o 
   9   8   6       66.94       90.27     15.86 o 
  10   8   6       23.33       34.11     14.38 o 
  11   8   6       77.38       69.12     17.50 o 
   1   9   6      163.86      179.92     13.07 o 
   2   9   6        0.15       -8.10      6.91 o 
   3   9   6      178.70      213.03     12.72 o 
   4   9   6      104.55      119.93     10.63 o 
   5   9   6        7.93       -7.67      7.39 o 
   6   9   6      244.86      234.09     15.55 o 
   7   9   6       42.42       34.83     17.78 o 
   8   9   6       31.39        3.86     14.54 o 
   9   9   6       28.31       37.37     13.81 o 
  10   9   6       48.65       56.46     19.78 o 
  11   9   6        5.59        5.54     13.97 o 
   0  10   6     4075.28     4172.04     78.14 o 
   1  10   6      778.75      791.24     24.17 o 
   2  10   6       95.74       87.19     11.17 o 
   3  10   6      529.10      457.77     19.72 o 
   4  10   6      609.62      603.89     19.90 o 
   5  10   6       11.62       13.72      8.38 o 
   6  10   6        3.97        8.71     11.79 o 
   7  10   6       14.94       22.20     12.71 o 
   8  10   6      163.26      179.33     20.80 o 
   9  10   6      165.04      187.29     20.00 o 
  10  10   6       28.36       23.28     14.87 o 
   1  11   6       35.91       52.58     13.59 o 
   2  11   6      116.70      110.65     12.19 o 
   3  11   6       31.90       23.34     11.73 o 
   4  11   6      360.51      412.65     25.86 o 
   5  11   6      114.21      112.80     16.96 o 
   6  11   6       36.71       24.66     13.46 o 
   7  11   6        9.92        2.24     12.30 o 
   8  11   6      447.22      378.41     32.07 o 
   9  11   6       84.31      102.53     14.79 o 
  10  11   6        6.97       -4.14     11.22 o 
   0  12   6       56.56       39.09     14.81 o 
   1  12   6      788.78      780.25     25.97 o 
   2  12   6       87.70       80.10     12.10 o 
   3  12   6      171.59      147.01     34.69 o 
   4  12   6       40.25       29.46     15.25 o 
   5  12   6      136.66      117.50     32.22 o 
   6  12   6        0.34      -18.84     12.56 o 
   7  12   6      213.18      183.46     25.30 o 
   8  12   6      106.06       66.54     17.14 o 
   9  12   6      125.52      106.33     19.00 o 
  10  12   6       83.91       83.01     15.81 o 
   1  13   6       68.11       67.58     11.94 o 
   2  13   6      303.08      333.53     22.88 o 
   3  13   6      332.51      273.10     24.95 o 
   4  13   6      344.41      318.10     26.93 o 
   5  13   6      185.99      134.59     25.21 o 
   6  13   6      665.93      583.47     39.39 o 
   7  13   6       32.62       33.78     18.53 o 
   8  13   6       16.68        1.23     16.08 o 
   9  13   6       31.45       18.96     16.75 o 
   0  14   6      606.06      606.21     37.81 o 
   1  14   6       40.61       38.55     13.18 o 
   2  14   6      109.16      136.68     16.00 o 
   3  14   6     2217.01     2102.88     61.03 o 
   4  14   6      787.56      829.17     40.75 o 
   5  14   6      398.43      335.33     34.14 o 
   6  14   6       61.25       43.11     22.98 o 
   7  14   6       32.68       32.70     23.45 o 
   8  14   6       76.20       53.41     23.23 o 
   9  14   6       72.95       54.69     25.02 o 
   1  15   6       13.78        9.23     13.14 o 
   2  15   6      262.25      263.25     28.09 o 
   3  15   6       53.54       52.61     21.53 o 
   4  15   6      133.71      137.34     25.31 o 
   5  15   6       83.02      125.52     36.17 o 
   6  15   6       22.88       -1.29     22.42 o 
   7  15   6      156.71      176.35     31.48 o 
   8  15   6       22.67       35.12     25.74 o 
   0  16   6      533.04      617.10     50.19 o 
   1  16   6      174.59      216.59     24.07 o 
   2  16   6      452.49      435.62     34.64 o 
   3  16   6       70.59       53.27     21.68 o 
   4  16   6      169.10      195.54     33.20 o 
   5  16   6       20.49       41.65     24.01 o 
   6  16   6      336.36      324.67     38.14 o 
   7  16   6       32.18       13.69     21.19 o 
   1  17   6        0.93       -7.73     16.25 o 
   2  17   6       12.50       14.42     20.49 o 
   3  17   6      243.22      176.53     27.81 o 
   4  17   6        0.12       -4.23     22.40 o 
   5  17   6       17.66       -3.98     26.15 o 
   6  17   6      110.88      127.71     31.24 o 
   7  17   6       83.48       50.46     27.96 o 
   0  18   6      175.40      166.63     54.51 o 
   1  18   6        9.10       12.17     19.32 o 
   2  18   6        1.47      -26.08     20.25 o 
   3  18   6       50.89       39.65     23.33 o 
   4  18   6       30.42       33.90     25.11 o 
   5  18   6       58.79       10.53     25.11 o 
   6  18   6       39.16       36.44     27.38 o 
   1  19   6        8.85      -11.67     27.48 o 
   2  19   6      241.28      257.96     33.10 o 
   3  19   6        2.98      -16.97     25.78 o 
   4  19   6       53.66       84.54     32.33 o 
   5  19   6        6.64      -10.04     24.99 o 
   0  20   6        4.48       48.32     53.48 o 
   1  20   6        1.42       32.85     32.30 o 
   2  20   6       72.01       90.24     59.47 o 
   3  20   6        0.98        6.83     29.22 o 
   1   1   7     3457.97     3391.41     32.76 o 
   2   1   7     9849.60     9533.80     74.46 o 
   3   1   7     5439.38     5371.50     47.27 o 
   4   1   7     4640.31     4996.25     53.11 o 
   5   1   7     3197.55     3255.22     39.62 o 
   6   1   7     1123.65     1106.58     21.94 o 
   7   1   7      128.59      134.17     10.10 o 
   8   1   7       58.64       48.63      9.69 o 
   9   1   7        5.92       16.95     11.52 o 
  10   1   7        4.17       -7.79     13.02 o 
  11   1   7      224.13      209.27     20.21 o 
  12   1   7        0.27       13.71     13.83 o 
   0   2   7     8632.95     8566.68    123.46 o 
   1   2   7    10623.12    10466.80     98.35 o 
   2   2   7     2191.56     2118.67     24.46 o 
   3   2   7      239.00      230.69      6.75 o 
   4   2   7      137.77      136.90      7.51 o 
   5   2   7      693.29      624.63     16.06 o 
   6   2   7      983.76     1083.79     21.79 o 
   7   2   7       43.46       37.81      7.50 o 
   8   2   7     1119.80     1112.13     31.31 o 
   9   2   7     1307.45     1274.38     34.94 o 
  10   2   7      194.21      213.59     18.79 o 
  11   2   7      203.39      203.72     17.82 o 
  12   2   7      101.72      114.85     23.90 o 
   1   3   7    12747.58    12063.06    128.10 o 
   2   3   7    15119.34    14813.79    154.50 o 
   3   3   7      383.07      374.27      8.85 o 
   4   3   7     2507.88     2898.47     40.15 o 
   5   3   7       28.48       20.05      6.44 o 
   6   3   7      131.27      132.61      9.24 o 
   7   3   7       76.48       65.22      8.40 o 
   8   3   7      571.02      611.97     20.26 o 
   9   3   7     1172.57     1187.75     40.78 o 
  10   3   7       55.58       40.82     11.93 o 
  11   3   7       25.38       27.22     12.22 o 
  12   3   7       55.63       26.86     14.01 o 
   0   4   7     5006.74     4790.82     76.96 o 
   1   4   7       42.48       22.28      7.22 o 
   2   4   7      447.88      386.35     11.08 o 
   3   4   7     1374.50     1390.70     20.57 o 
   4   4   7     6281.84     6668.54     76.98 o 
   5   4   7      858.64     1011.09     21.37 o 
   6   4   7       27.31       25.03      9.51 o 
   7   4   7      301.76      350.46     18.12 o 
   8   4   7       12.89       31.95      9.53 o 
   9   4   7       97.12       87.03     14.09 o 
  10   4   7       30.96       35.93     12.41 o 
  11   4   7      100.34       90.71     15.99 o 
  12   4   7       94.50       60.13     22.35 o 
   1   5   7      440.26      473.79     12.56 o 
   2   5   7      479.68      457.54     15.32 o 
   3   5   7     5010.31     4933.38     63.53 o 
   4   5   7      119.77      169.05     10.41 o 
   5   5   7       20.61       32.13      7.54 o 
   6   5   7      165.16      149.85     11.51 o 
   7   5   7      487.50      475.15     18.58 o 
   8   5   7       25.13       23.84      9.02 o 
   9   5   7      624.72      601.17     25.34 o 
  10   5   7       39.03       30.26     12.69 o 
  11   5   7        0.01       16.41     13.06 o 
  12   5   7       94.33       96.03     21.91 o 
   0   6   7    13377.69    13918.14    199.00 o 
   1   6   7    11146.30    11507.03    111.61 o 
   2   6   7      169.15      150.03      9.23 o 
   3   6   7      112.43      109.09      7.34 o 
   4   6   7     1509.71     1575.07     36.75 o 
   5   6   7       53.33       52.82      7.93 o 
   6   6   7      109.82      122.54      9.04 o 
   7   6   7       89.20       55.19     11.73 o 
   8   6   7      925.30      995.69     26.96 o 
   9   6   7      576.51      556.17     27.61 o 
  10   6   7      931.20      920.94     35.43 o 
  11   6   7       13.75       15.53     13.85 o 
   1   7   7     6657.96     6739.13     75.72 o 
   2   7   7     2817.48     2941.58     42.62 o 
   3   7   7     4791.63     4753.21     60.68 o 
   4   7   7      771.46      814.82     21.77 o 
   5   7   7      816.68      853.54     26.06 o 
   6   7   7     2527.45     2615.56     49.99 o 
   7   7   7      101.54      107.28     12.50 o 
   8   7   7       49.45       39.96     13.86 o 
   9   7   7      292.38      297.12     29.76 o 
  10   7   7     1149.45     1222.36     39.15 o 
  11   7   7        9.19       -5.18     13.58 o 
   0   8   7    18932.93    19921.33    281.23 o 
   1   8   7    11382.98    12340.14    128.86 o 
   2   8   7     1439.91     1656.46     30.15 o 
   3   8   7     1005.89     1000.86     22.33 o 
   4   8   7      568.39      573.56     19.34 o 
   5   8   7       91.15      104.84     10.86 o 
   6   8   7      717.67      676.12     26.95 o 
   7   8   7      257.74      285.92     17.75 o 
   8   8   7       56.30       72.56     15.82 o 
   9   8   7      476.07      503.67     26.72 o 
  10   8   7      527.49      557.47     29.02 o 
  11   8   7       32.25       33.58     15.84 o 
   1   9   7      389.36      371.80     15.46 o 
   2   9   7     2029.32     2060.00     38.64 o 
   3   9   7      116.82      119.12     10.71 o 
   4   9   7      616.29      637.82     21.38 o 
   5   9   7      294.37      312.87     16.19 o 
   6   9   7      838.46      841.66     44.63 o 
   7   9   7        0.78      -18.42     15.46 o 
   8   9   7      808.05      766.94     35.33 o 
   9   9   7        4.26        7.46     10.03 o 
  10   9   7       62.81       89.81     17.09 o 
  11   9   7       35.57       19.80     14.90 o 
   0  10   7        0.20       -7.88      9.23 o 
   1  10   7     1698.63     1715.54     33.69 o 
   2  10   7       50.90       40.28     16.14 o 
   3  10   7       19.54       15.35      9.92 o 
   4  10   7      372.55      404.48     19.05 o 
   5  10   7      315.58      285.71     18.78 o 
   6  10   7      149.98      142.87     17.34 o 
   7  10   7       36.61       43.04     13.64 o 
   8  10   7      190.28      188.23     19.94 o 
   9  10   7      217.81      199.39     24.26 o 
  10  10   7        0.26       -0.76     13.47 o 
   1  11   7      594.38      591.25     20.61 o 
   2  11   7      652.60      734.59     24.26 o 
   3  11   7       38.95       25.39      7.84 o 
   4  11   7        2.56        2.24     10.30 o 
   5  11   7      230.75      263.36     19.32 o 
   6  11   7       18.80        8.73     13.76 o 
   7  11   7       81.48       85.67     16.72 o 
   8  11   7      382.05      381.49     25.12 o 
   9  11   7      225.37      236.81     18.64 o 
  10  11   7       11.59       19.99     11.93 o 
   0  12   7       12.54       20.62     14.22 o 
   1  12   7      269.69      282.45     16.56 o 
   2  12   7      274.12      274.28     17.39 o 
   3  12   7        2.75        5.22      7.85 o 
   4  12   7      864.97      873.78     37.27 o 
   5  12   7      931.91      875.09     32.74 o 
   6  12   7       11.49       43.28     23.84 o 
   7  12   7      311.76      337.31     26.06 o 
   8  12   7       99.02      105.59     21.39 o 
   9  12   7       17.23       36.59     14.72 o 
  10  12   7       19.84        7.19     25.05 o 
   1  13   7       42.38       22.65     10.81 o 
   2  13   7     1155.02     1209.66     33.57 o 
   3  13   7      375.70      348.79     27.14 o 
   4  13   7      135.86      116.12     28.24 o 
   5  13   7       59.41       65.81     18.98 o 
   6  13   7      139.90       95.54     25.55 o 
   7  13   7        0.16      -12.45     14.55 o 
   8  13   7       21.97       32.78     17.00 o 
   9  13   7       69.13       96.78     19.74 o 
   0  14   7      180.77      215.97     42.37 o 
   1  14   7      105.53       83.74     14.87 o 
   2  14   7        0.66        6.54     12.09 o 
   3  14   7       88.21      109.46     21.43 o 
   4  14   7     1333.94     1280.17     81.81 o 
   5  14   7        1.84       -5.12     19.87 o 
   6  14   7      850.63      803.13     47.83 o 
   7  14   7        9.81       15.47     20.88 o 
   8  14   7        2.38       -5.45     19.83 o 
   9  14   7       96.06       70.09     19.73 o 
   1  15   7       10.77        3.35     12.67 o 
   2  15   7     2667.42     2696.53     72.47 o 
   3  15   7        6.84      -13.79     18.07 o 
   4  15   7     2334.86     2248.71     67.01 o 
   5  15   7       46.10       21.71     39.01 o 
   6  15   7      166.84      191.34     31.50 o 
   7  15   7       14.40       11.25     23.32 o 
   8  15   7        1.87      -29.95     19.97 o 
   0  16   7      295.99      329.25     33.13 o 
   1  16   7      346.28      330.68     29.98 o 
   2  16   7       29.10       61.56     20.96 o 
   3  16   7     1355.58     1460.00     61.26 o 
   4  16   7       34.00        2.98     20.45 o 
   5  16   7        3.17        2.96     22.56 o 
   6  16   7      482.07      468.96     43.49 o 
   7  16   7        0.55      -15.73     21.25 o 
   1  17   7       14.48       32.19     18.77 o 
   2  17   7       98.24       76.24     24.04 o 
   3  17   7       15.22       25.05     21.26 o 
   4  17   7      277.02      321.58     43.50 o 
   5  17   7       46.81       67.47     26.62 o 
   6  17   7       28.82       -4.47     23.98 o 
   7  17   7        4.24       -0.61     24.06 o 
   0  18   7      104.34      195.75     54.00 o 
   1  18   7       10.66       -1.63     18.25 o 
   2  18   7      106.71       73.64     24.09 o 
   3  18   7      121.59      138.12     27.49 o 
   4  18   7        0.55      -12.09     23.43 o 
   5  18   7       31.91       42.81     28.43 o 
   6  18   7        0.36      -13.09     30.09 o 
   1  19   7       49.07       58.37     31.89 o 
   2  19   7        5.85       18.62     22.66 o 
   3  19   7       74.59       89.50     26.45 o 
   4  19   7       10.23       25.62     41.86 o 
   0  20   7       18.12       88.53     55.28 o 
   1  20   7       21.49       13.70     31.25 o 
   2  20   7       10.22      -12.98     66.75 o 
   3  20   7        0.53        8.48     34.10 o 
   0   0   8    12978.34    11982.78    191.66 o 
   1   0   8    46807.78    47252.82    506.22 o 
   2   0   8     2065.29     1709.43     24.76 o 
   3   0   8     3507.60     3211.15     41.42 o 
   4   0   8     6750.02     7018.17     85.81 o 
   5   0   8    40424.79    41633.37    556.23 o 
   6   0   8     2765.21     2910.61     57.42 o 
   7   0   8      313.87      351.78     25.44 o 
   8   0   8     3154.34     2810.50     73.65 o 
   9   0   8       70.78       64.53     19.49 o 
  10   0   8        1.55       -5.92     15.50 o 
  11   0   8        1.64       -8.62     17.07 o 
  12   0   8       37.48       29.56     21.32 o 
   1   1   8       16.59       21.43      4.21 o 
   2   1   8     1475.66     1348.41     16.08 o 
   3   1   8    10367.12    10797.43     88.29 o 
   4   1   8     2471.87     2903.61     32.71 o 
   5   1   8    12896.96    12984.68    124.67 o 
   6   1   8       21.17       17.05      6.67 o 
   7   1   8       16.01       10.02      7.23 o 
   8   1   8      404.60      383.18     17.38 o 
   9   1   8       14.27       15.05     11.62 o 
  10   1   8        6.03       -1.74     11.93 o 
  11   1   8      178.49      190.55     19.44 o 
  12   1   8        1.03        6.96     15.92 o 
   0   2   8     3523.97     3320.33     48.93 o 
   1   2   8       55.35       44.53      5.87 o 
   2   2   8    21787.83    21172.04    172.50 o 
   3   2   8     9482.73     9513.14     86.83 o 
   4   2   8     4467.36     4579.26     47.24 o 
   5   2   8     1450.40     1444.83     21.82 o 
   6   2   8      955.20      995.72     21.18 o 
   7   2   8       57.09       38.92      7.96 o 
   8   2   8      573.39      597.70     25.66 o 
   9   2   8       97.41      104.35     15.65 o 
  10   2   8       20.63       19.46     14.16 o 
  11   2   8       22.78       27.45     13.65 o 
  12   2   8       22.39       19.06     13.72 o 
   1   3   8      422.50      442.92     12.39 o 
   2   3   8     1599.75     1631.70     23.94 o 
   3   3   8      433.82      450.17     11.18 o 
   4   3   8       32.22       39.76      5.31 o 
   5   3   8      281.08      306.06     18.51 o 
   6   3   8        0.07       -2.88      6.70 o 
   7   3   8       18.33       13.61      7.46 o 
   8   3   8      426.72      437.98     18.32 o 
   9   3   8        8.81       -7.43     15.57 o 
  10   3   8       47.00       34.78     14.05 o 
  11   3   8       25.71        7.71     12.22 o 
  12   3   8       36.63       27.85     16.01 o 
   0   4   8        4.78       -0.93      7.12 o 
   1   4   8      183.62      189.91     10.91 o 
   2   4   8     6807.00     6630.66     67.21 o 
   3   4   8     4766.94     4824.33     58.13 o 
   4   4   8       34.62       33.11      6.21 o 
   5   4   8       80.60       78.47      7.18 o 
   6   4   8        0.27       -9.68      6.45 o 
   7   4   8       99.38      102.30     12.18 o 
   8   4   8        9.86        5.89      9.58 o 
   9   4   8      179.12      182.54     19.04 o 
  10   4   8       10.71       -0.72     12.18 o 
  11   4   8       70.92       81.53     15.87 o 
  12   4   8        2.30        5.34     14.74 o 
   1   5   8     1049.19     1127.86     24.06 o 
   2   5   8      531.44      592.91     13.25 o 
   3   5   8      489.85      453.68     18.83 o 
   4   5   8      703.38      823.36     21.71 o 
   5   5   8      451.29      448.00     15.91 o 
   6   5   8      148.18      138.68     11.67 o 
   7   5   8      267.36      275.41     15.25 o 
   8   5   8      172.07      181.16     14.53 o 
   9   5   8       20.98       34.62     14.63 o 
  10   5   8       32.89       29.14     13.99 o 
  11   5   8       31.15       28.07     13.98 o 
   0   6   8       65.75      143.76     13.14 o 
   1   6   8        6.83       13.05      5.64 o 
   2   6   8      696.58      613.28     18.24 o 
   3   6   8        1.56       -1.40      4.13 o 
   4   6   8      134.79      138.27     13.32 o 
   5   6   8       78.18       97.57     10.13 o 
   6   6   8      352.85      346.23     15.64 o 
   7   6   8       17.59       22.74      7.37 o 
   8   6   8     1352.60     1275.53     58.52 o 
   9   6   8       27.28        1.34     13.20 o 
  10   6   8        3.16      -10.69     13.39 o 
  11   6   8       13.48       15.23     16.13 o 
   1   7   8     1997.92     2088.98     30.36 o 
   2   7   8     4113.38     3770.05     51.83 o 
   3   7   8        0.33       -3.29      4.37 o 
   4   7   8      949.55      938.19     40.91 o 
   5   7   8       74.26       89.61     11.64 o 
   6   7   8      100.31      115.41     11.73 o 
   7   7   8        5.60        8.96      8.02 o 
   8   7   8      206.00      201.19     14.14 o 
   9   7   8      185.32      184.80     19.58 o 
  10   7   8      307.56      300.79     30.86 o 
  11   7   8       22.57       13.66     14.32 o 
   0   8   8     7428.43     7978.16    126.52 o 
   1   8   8     1346.14     1429.90     26.44 o 
   2   8   8      511.12      454.79     16.09 o 
   3   8   8      140.32       79.70     11.51 o 
   4   8   8      154.92      155.17     12.55 o 
   5   8   8       90.53       71.39     10.43 o 
   6   8   8       42.89       33.92     13.00 o 
   7   8   8      683.47      666.43     26.69 o 
   8   8   8       16.69       22.26     10.56 o 
   9   8   8      252.64      284.94     17.35 o 
  10   8   8      185.91      207.70     15.83 o 
  11   8   8        2.35        7.76     14.32 o 
   1   9   8     1788.48     1748.12     33.36 o 
   2   9   8        1.60       -4.29      7.62 o 
   3   9   8      284.13      297.46     18.13 o 
   4   9   8      261.88      251.37     15.16 o 
   5   9   8      467.31      433.55     18.93 o 
   6   9   8      161.87      182.61     18.25 o 
   7   9   8      159.74      181.33     23.92 o 
   8   9   8      108.83      107.02     17.42 o 
   9   9   8      113.74      119.32     15.50 o 
  10   9   8       25.38       37.49     18.20 o 
  11   9   8        0.81        4.42     21.31 o 
   0  10   8      873.76      802.28     29.44 o 
   1  10   8        1.02       -2.48      7.64 o 
   2  10   8      605.69      642.48     22.06 o 
   3  10   8      425.44      387.10     18.12 o 
   4  10   8      780.26      762.61     22.83 o 
   5  10   8        5.01       -1.23     10.26 o 
   6  10   8        1.51      -10.48     11.47 o 
   7  10   8      534.51      502.36     26.93 o 
   8  10   8      334.14      315.88     23.12 o 
   9  10   8        7.01        2.53     13.94 o 
  10  10   8       28.90       20.28     19.73 o 
   1  11   8        0.10       -2.55      8.15 o 
   2  11   8       24.11       18.55      9.87 o 
   3  11   8       17.18       10.46      7.27 o 
   4  11   8      686.59      718.00     33.66 o 
   5  11   8        0.15       -9.56     10.83 o 
   6  11   8        4.24       -3.71     13.55 o 
   7  11   8       25.17       -0.75     13.71 o 
   8  11   8      116.26      114.30     19.19 o 
   9  11   8       39.01       37.74     13.66 o 
  10  11   8        2.87        2.39     12.51 o 
   0  12   8       27.29       24.89     15.86 o 
   1  12   8      971.56      957.19     26.98 o 
   2  12   8       44.46       38.05     11.21 o 
   3  12   8       68.05       44.87     10.34 o 
   4  12   8      603.33      636.77     33.06 o 
   5  12   8       17.44        1.45     13.56 o 
   6  12   8      132.01      143.04     20.14 o 
   7  12   8        8.74        0.81     14.69 o 
   8  12   8      155.30      126.56     20.29 o 
   9  12   8        5.61      -12.07     13.39 o 
   1  13   8       93.15       76.14     14.17 o 
   2  13   8       75.66       31.19     11.13 o 
   3  13   8        6.00      -11.54     13.96 o 
   4  13   8      486.55      518.49     32.30 o 
   5  13   8      118.99      109.57     20.78 o 
   6  13   8        7.21        4.61     16.18 o 
   7  13   8      201.66      139.56     24.81 o 
   8  13   8        1.23      -11.12     15.78 o 
   9  13   8       12.69       23.94     17.09 o 
   0  14   8      162.04      152.08     24.62 o 
   1  14   8      279.64      296.52     21.32 o 
   2  14   8      240.25      229.85     19.31 o 
   3  14   8      145.40      123.28     22.65 o 
   4  14   8      241.79      219.62     25.99 o 
   5  14   8     2082.28     2135.82     63.69 o 
   6  14   8      104.33      122.23     43.21 o 
   7  14   8       57.56       53.40     23.59 o 
   8  14   8       38.37       24.76     23.51 o 
   1  15   8        0.02      -17.70     11.80 o 
   2  15   8     1172.31     1238.98     48.51 o 
   3  15   8      186.21      214.66     27.89 o 
   4  15   8       34.38        8.39     20.13 o 
   5  15   8      285.86      346.18     32.36 o 
   6  15   8      187.84      127.35     35.00 o 
   7  15   8      140.63      178.65     50.72 o 
   8  15   8        0.50      -31.90     21.27 o 
   0  16   8       24.66       10.95     18.58 o 
   1  16   8       16.82       -2.35     20.67 o 
   2  16   8       15.73        4.86     18.64 o 
   3  16   8     1116.22     1147.29     50.43 o 
   4  16   8        1.64      -16.61     20.15 o 
   5  16   8       70.66       66.40     27.63 o 
   6  16   8       13.35       32.90     24.58 o 
   7  16   8       13.99        7.43     23.19 o 
   1  17   8        2.69      -13.45     16.18 o 
   2  17   8      193.28      133.93     26.48 o 
   3  17   8       76.31       82.07     24.14 o 
   4  17   8      404.08      353.95     34.60 o 
   5  17   8       70.19       61.53     26.97 o 
   6  17   8        0.07      -34.87     23.24 o 
   0  18   8       44.09       57.73     44.33 o 
   1  18   8       94.42       71.80     22.55 o 
   2  18   8        6.76       28.42     22.02 o 
   3  18   8        4.40        3.55     22.53 o 
   4  18   8       33.43       44.03     23.39 o 
   5  18   8      124.01       75.04     30.48 o 
   1  19   8       42.29       48.22     33.06 o 
   2  19   8       27.64       10.42     23.04 o 
   3  19   8       54.92       78.27     26.30 o 
   4  19   8       17.74       37.56     26.59 o 
   0  20   8      154.22      253.10     64.05 o 
   1  20   8       54.28       67.90     35.81 o 
   2  20   8       28.36       80.75     37.27 o 
   1   1   9     1579.00     1592.86     20.49 o 
   2   1   9       13.59       12.06      3.16 o 
   3   1   9     8424.31     8395.10     70.99 o 
   4   1   9      355.56      317.93      9.07 o 
   5   1   9      788.80      778.28     22.52 o 
   6   1   9      147.05      167.84     10.58 o 
   7   1   9        0.39        2.82      7.29 o 
   8   1   9      354.63      409.37     20.86 o 
   9   1   9       62.61       67.73     14.71 o 
  10   1   9      123.14      102.19     15.91 o 
  11   1   9       15.51       13.74     17.50 o 
  12   1   9       14.83       -4.58     14.30 o 
   0   2   9     5923.92     5743.24     87.12 o 
   1   2   9     1147.15     1166.55     18.43 o 
   2   2   9       34.33       69.99      5.81 o 
   3   2   9    17189.34    17838.81    148.09 o 
   4   2   9     1295.43     1119.57     17.34 o 
   5   2   9     1981.33     1970.34     31.73 o 
   6   2   9      110.01      166.68     10.63 o 
   7   2   9     1704.91     1699.27     30.67 o 
   8   2   9       23.64       23.59     11.54 o 
   9   2   9        5.09       -7.66     11.09 o 
  10   2   9      214.75      203.79     19.20 o 
  11   2   9       56.15       26.95     14.50 o 
  12   2   9       71.63       72.17     18.96 o 
   1   3   9      145.93      125.81      7.40 o 
   2   3   9     4944.32     4695.55     53.62 o 
   3   3   9     8816.88     9232.24    102.54 o 
   4   3   9       32.63       29.54      5.67 o 
   5   3   9       95.38       87.58      7.63 o 
   6   3   9      425.76      463.54     18.11 o 
   7   3   9       30.44       27.29      9.53 o 
   8   3   9       86.19       92.83     14.17 o 
   9   3   9       44.85       45.18     13.43 o 
  10   3   9       64.22       46.01     15.46 o 
  11   3   9        0.03      -12.39     11.36 o 
  12   3   9        5.92        2.74     14.42 o 
   0   4   9      271.25      299.84     19.26 o 
   1   4   9     4058.13     3961.67     55.15 o 
   2   4   9     3246.03     3485.52     43.04 o 
   3   4   9       81.96       42.96     12.91 o 
   4   4   9      237.28      217.77      9.03 o 
   5   4   9       18.11       15.59      8.23 o 
   6   4   9      362.71      381.33     14.46 o 
   7   4   9      199.84      213.69     14.52 o 
   8   4   9     1539.08     1553.10     41.80 o 
   9   4   9       50.57       40.31     14.51 o 
  10   4   9       52.97       46.15     15.59 o 
  11   4   9       66.76       79.69     16.37 o 
   1   5   9      621.67      607.37     18.11 o 
   2   5   9     2812.34     2871.54     42.41 o 
   3   5   9      184.77      134.53     16.49 o 
   4   5   9      131.18      164.98     13.12 o 
   5   5   9      110.88      113.33     10.00 o 
   6   5   9       64.36       44.81      7.29 o 
   7   5   9       54.68       41.07     10.27 o 
   8   5   9       83.20       90.80     16.99 o 
   9   5   9       26.28       27.40     12.79 o 
  10   5   9        0.09      -17.40     11.60 o 
  11   5   9        0.00       -0.81     13.74 o 
   0   6   9    24033.10    24843.03    395.56 o 
   1   6   9      587.63      586.75     15.72 o 
   2   6   9      674.70      769.14     23.94 o 
   3   6   9      483.95      526.45     19.45 o 
   4   6   9      258.49      272.28     13.05 o 
   5   6   9      562.77      549.36     19.50 o 
   6   6   9       22.04       11.94      7.90 o 
   7   6   9     2662.00     2787.68     47.18 o 
   8   6   9      103.12      117.06     12.80 o 
   9   6   9     1071.45     1223.04     38.55 o 
  10   6   9       26.56       -0.76     13.93 o 
  11   6   9       94.68       72.66     17.29 o 
   1   7   9     3200.71     3133.20     40.70 o 
   2   7   9      606.17      594.22     18.74 o 
   3   7   9     3930.14     4115.43     75.68 o 
   4   7   9      127.56      134.21      9.78 o 
   5   7   9      755.69      768.84     27.37 o 
   6   7   9      131.10      115.29     11.35 o 
   7   7   9      242.59      265.14     16.15 o 
   8   7   9     1285.37     1265.64     43.12 o 
   9   7   9      704.94      694.77     25.76 o 
  10   7   9      846.09      860.80     28.17 o 
  11   7   9       43.09       40.00     12.41 o 
   0   8   9     8712.33     9085.80    141.87 o 
   1   8   9      629.86      723.00     19.88 o 
   2   8   9      550.67      530.98     16.91 o 
   3   8   9     1957.53     1937.85     62.77 o 
   4   8   9      300.09      324.66     17.07 o 
   5   8   9      163.79      193.30     13.89 o 
   6   8   9      112.72       90.15     13.70 o 
   7   8   9     2218.13     2097.67     56.06 o 
   8   8   9      107.43      151.46     15.36 o 
   9   8   9     1874.25     1911.41     50.74 o 
  10   8   9        0.31       10.31     11.24 o 
  11   8   9       32.74       44.61     15.38 o 
   1   9   9       39.64       36.30      8.69 o 
   2   9   9       71.68       70.38      9.12 o 
   3   9   9       38.34       34.64      9.45 o 
   4   9   9      141.19      155.18     11.02 o 
   5   9   9      233.46      228.04     15.71 o 
   6   9   9      235.97      221.19     17.61 o 
   7   9   9       50.80       17.28     20.52 o 
   8   9   9       50.77       32.13     14.97 o 
   9   9   9       77.31       70.30     16.97 o 
  10   9   9       12.60       27.38     12.51 o 
   0  10   9       58.39       93.40     14.41 o 
   1  10   9        0.35       -3.48      7.59 o 
   2  10   9      654.56      723.84     22.16 o 
   3  10   9      209.87      217.86     15.32 o 
   4  10   9      178.80      171.00     13.24 o 
   5  10   9      196.47      192.13     17.88 o 
   6  10   9       89.57       94.16     14.86 o 
   7  10   9        5.45       -0.60     13.58 o 
   8  10   9      311.77      299.06     28.58 o 
   9  10   9       26.05       32.86     15.43 o 
  10  10   9       35.34       20.35     14.96 o 
   1  11   9      100.93      103.78     12.06 o 
   2  11   9        0.27        4.22      8.27 o 
   3  11   9      574.83      576.51     25.44 o 
   4  11   9        8.49        4.94     11.01 o 
   5  11   9      412.86      379.63     23.20 o 
   6  11   9        3.12      -10.65     11.46 o 
   7  11   9      448.52      420.13     27.37 o 
   8  11   9      278.15      274.92     24.28 o 
   9  11   9       12.33        8.08     16.44 o 
  10  11   9        6.86       24.97     13.51 o 
   0  12   9      208.64      187.62     22.81 o 
   1  12   9      823.57      863.09     25.77 o 
   2  12   9      189.34      186.66     14.54 o 
   3  12   9      150.11      132.84     14.17 o 
   4  12   9      955.78      956.77     39.71 o 
   5  12   9      335.35      285.36     25.20 o 
   6  12   9      147.23      162.03     20.74 o 
   7  12   9        1.67       -7.84     15.12 o 
   8  12   9      351.76      343.50     42.68 o 
   9  12   9       25.31       13.59     15.13 o 
   1  13   9       54.85       36.10     12.99 o 
   2  13   9       24.97       31.42     11.19 o 
   3  13   9      525.47      565.13     32.45 o 
   4  13   9      633.74      653.01     63.30 o 
   5  13   9      492.34      528.10     33.22 o 
   6  13   9        7.02        1.36     18.15 o 
   7  13   9       30.22       24.73     16.66 o 
   8  13   9        2.55       -7.73     18.97 o 
   9  13   9        3.04      -14.33     18.08 o 
   0  14   9      148.73      153.68     24.38 o 
   1  14   9        2.67       17.59     13.11 o 
   2  14   9      988.80     1033.31     37.69 o 
   3  14   9       14.30      -23.63     15.89 o 
   4  14   9      197.58      275.58     30.57 o 
   5  14   9      799.84      794.29     40.60 o 
   6  14   9       28.87       26.88     24.04 o 
   7  14   9        2.15      -45.02     30.01 o 
   8  14   9       96.32      142.96     24.19 o 
   1  15   9       59.08       62.47     16.92 o 
   2  15   9     2442.46     2476.56     69.79 o 
   3  15   9     2949.56     2972.37     78.03 o 
   4  15   9      137.35      195.11     28.00 o 
   5  15   9      294.14      298.00     30.59 o 
   6  15   9       43.16      106.82     27.56 o 
   7  15   9       87.16       68.25     27.38 o 
   8  15   9        3.76       35.10     25.36 o 
   0  16   9        4.21       11.76     19.07 o 
   1  16   9      144.24       96.05     21.76 o 
   2  16   9        5.52        2.50     18.32 o 
   3  16   9      489.81      513.48     37.15 o 
   4  16   9       30.67       75.24     27.31 o 
   5  16   9      516.35      575.00     58.10 o 
   6  16   9      181.82      173.31     32.81 o 
   7  16   9      117.41       94.67     35.34 o 
   1  17   9       41.25       23.48     19.57 o 
   2  17   9       51.53       77.42     23.04 o 
   3  17   9      217.28      145.29     27.31 o 
   4  17   9       12.52       15.02     20.97 o 
   5  17   9        9.32       20.80     25.89 o 
   6  17   9       26.26       77.90     29.65 o 
   0  18   9      109.96      263.66     63.53 o 
   1  18   9        3.31      -18.66     22.48 o 
   2  18   9        2.00      -12.76     20.42 o 
   3  18   9       28.96       35.44     24.14 o 
   4  18   9       12.79      -18.12     20.02 o 
   5  18   9       13.19        6.91     24.61 o 
   1  19   9       61.54       62.13     45.23 o 
   2  19   9       17.17       21.69     23.01 o 
   3  19   9       24.82       25.88     25.65 o 
   4  19   9       64.05       59.24     33.57 o 
   0  20   9       23.12       69.46     52.70 o 
   1  20   9       21.63       62.43     37.33 o 
   2  20   9       38.91       31.71     34.08 o 
   0   0  10     1142.46     1174.87     28.56 o 
   1   0  10    12332.31    12054.37    152.67 o 
   2   0  10     2187.67     2092.18     33.43 o 
   3   0  10     4444.33     5087.27     65.94 o 
   4   0  10    20973.77    22119.96    271.28 o 
   5   0  10     3877.01     4021.78     61.73 o 
   6   0  10     2964.40     2946.38     59.69 o 
   7   0  10      676.22      675.25     28.34 o 
   8   0  10      328.17      344.05     28.12 o 
   9   0  10      212.88      126.66     22.06 o 
  10   0  10       61.20       22.67     23.66 o 
  11   0  10        2.55       11.29     19.38 o 
  12   0  10        0.74        9.61     32.33 o 
   1   1  10     2728.27     2556.01     29.30 o 
   2   1  10     1596.03     1741.36     19.72 o 
   3   1  10     8771.48     8893.92     75.31 o 
   4   1  10     3061.18     3046.82     35.28 o 
   5   1  10     1440.98     1378.10     28.46 o 
   6   1  10      266.80      278.73     12.79 o 
   7   1  10     1527.60     1523.31     34.63 o 
   8   1  10      411.08      418.74     25.61 o 
   9   1  10       36.69       41.05     12.61 o 
  10   1  10        0.16       -9.78     11.53 o 
  11   1  10      110.53       89.99     16.12 o 
  12   1  10        0.27      -27.69     18.46 o 
   0   2  10     2147.41     1976.82     38.05 o 
   1   2  10     4552.41     4474.90     56.41 o 
   2   2  10      774.36      819.57     13.61 o 
   3   2  10      414.00      408.63      9.84 o 
   4   2  10      168.78      177.44      8.00 o 
   5   2  10        4.54        8.99      4.98 o 
   6   2  10        0.08        0.69      6.84 o 
   7   2  10      319.49      371.80     15.50 o 
   8   2  10      190.13      208.85     17.30 o 
   9   2  10      141.45      143.92     16.27 o 
  10   2  10       38.36       -1.54     14.66 o 
  11   2  10       41.07       37.74     15.40 o 
  12   2  10        0.03      -25.11     23.96 o 
   1   3  10        6.95        4.62      3.66 o 
   2   3  10     1434.09     1213.79     22.65 o 
   3   3  10        7.54        7.51      4.77 o 
   4   3  10       27.75       23.35      5.01 o 
   5   3  10      332.51      347.38     11.84 o 
   6   3  10       12.67       12.43      6.16 o 
   7   3  10      266.06      267.41     16.34 o 
   8   3  10        0.37       -1.91     11.88 o 
   9   3  10       54.00       35.23     13.88 o 
  10   3  10       59.11       59.79     15.74 o 
  11   3  10       29.70       13.15     15.40 o 
   0   4  10      284.72      329.76     16.67 o 
   1   4  10      196.36      158.52     11.33 o 
   2   4  10     3262.74     3323.07     42.35 o 
   3   4  10     5893.73     5853.74     77.71 o 
   4   4  10       60.80       61.68      5.81 o 
   5   4  10      950.83     1021.40     21.37 o 
   6   4  10     2077.72     2118.79     36.26 o 
   7   4  10       48.59       25.13      9.89 o 
   8   4  10      305.67      333.93     22.73 o 
   9   4  10     1322.25     1362.57     42.05 o 
  10   4  10       16.21       -5.20     18.83 o 
  11   4  10       54.37       76.77     16.37 o 
   1   5  10      258.11      277.31     13.30 o 
   2   5  10     1319.94     1205.14     24.33 o 
   3   5  10      922.70      918.08     22.42 o 
   4   5  10       97.40      145.18     10.11 o 
   5   5  10       10.59       10.90      7.25 o 
   6   5  10      544.44      521.56     21.91 o 
   7   5  10      242.99      257.17     14.06 o 
   8   5  10      893.16      901.77     33.52 o 
   9   5  10       18.88       -4.65     12.93 o 
  10   5  10        1.20       13.21     13.82 o 
  11   5  10       26.17       22.38     14.52 o 
   0   6  10      152.37      154.22     19.48 o 
   1   6  10        2.75        1.86      6.49 o 
   2   6  10      498.71      527.81     17.70 o 
   3   6  10     2554.57     2842.64     50.34 o 
   4   6  10       59.62       94.17     12.05 o 
   5   6  10       10.38       14.06     10.19 o 
   6   6  10       25.90       27.36      8.35 o 
   7   6  10      445.28      449.07     21.34 o 
   8   6  10        5.67       17.74     11.26 o 
   9   6  10      202.47      203.04     16.58 o 
  10   6  10        4.35      -10.29     10.41 o 
  11   6  10       18.38       25.92     15.94 o 
   1   7  10      297.84      335.25     13.28 o 
   2   7  10       87.04       93.96     10.14 o 
   3   7  10      171.92      142.45     12.91 o 
   4   7  10      519.86      517.10     17.60 o 
   5   7  10      505.67      455.32     22.83 o 
   6   7  10      974.46     1041.47     33.42 o 
   7   7  10       55.54       54.31     11.94 o 
   8   7  10       38.60       27.42     11.99 o 
   9   7  10      155.72      134.93     15.29 o 
  10   7  10      155.28      137.09     15.86 o 
  11   7  10        0.01        4.64     13.32 o 
   0   8  10     4663.80     5040.32     89.24 o 
   1   8  10      584.08      652.35     17.28 o 
   2   8  10     1648.57     1875.14     32.24 o 
   3   8  10       19.33        0.40      6.39 o 
   4   8  10       27.01       38.60      7.85 o 
   5   8  10        0.28       -5.28      8.49 o 
   6   8  10       72.96       99.64     16.64 o 
   7   8  10        1.94       -1.04     14.42 o 
   8   8  10     1710.00     1821.21     41.76 o 
   9   8  10      112.52      125.43     15.14 o 
  10   8  10        0.80        5.80     11.31 o 
  11   8  10        1.74        3.80     11.70 o 
   1   9  10      785.96      844.20     23.09 o 
   2   9  10       41.91       37.10      8.26 o 
   3   9  10      969.10      992.56     27.36 o 
   4   9  10      190.72      213.19     22.84 o 
   5   9  10       39.95       30.51     11.88 o 
   6   9  10     1349.14     1434.71     38.64 o 
   7   9  10      375.84      403.21     47.52 o 
   8   9  10       84.63       79.21     16.89 o 
   9   9  10      336.81      348.29     25.67 o 
  10   9  10      169.76      195.68     21.84 o 
   0  10  10        0.31       -1.46     10.25 o 
   1  10  10       25.24       28.12      8.85 o 
   2  10  10      262.90      251.95     14.87 o 
   3  10  10       88.13       77.18     10.30 o 
   4  10  10        6.13       -0.56      8.00 o 
   5  10  10      195.48      171.92     17.70 o 
   6  10  10       27.46       19.61     12.80 o 
   7  10  10      296.97      277.50     23.31 o 
   8  10  10       63.64       69.87     16.57 o 
   9  10  10       20.79       12.88     12.23 o 
  10  10  10      130.61      100.61     18.96 o 
   1  11  10       37.20       30.92      9.81 o 
   2  11  10      661.67      601.07     21.70 o 
   3  11  10      929.67      952.66     27.64 o 
   4  11  10      112.57       81.81     17.59 o 
   5  11  10      167.76      184.09     21.77 o 
   6  11  10       98.78      112.96     16.63 o 
   7  11  10       42.73       35.42     16.98 o 
   8  11  10       11.37       31.49     16.54 o 
   9  11  10       16.44       -3.26     12.63 o 
  10  11  10       22.33       12.44     16.76 o 
   0  12  10        3.67       16.83     15.79 o 
   1  12  10       51.44       34.89     10.87 o 
   2  12  10       96.64      109.48     13.40 o 
   3  12  10      715.79      702.18     47.53 o 
   4  12  10      210.72      227.67     31.75 o 
   5  12  10      479.11      563.59     37.63 o 
   6  12  10       70.77       72.62     16.20 o 
   7  12  10       20.86       16.36     15.60 o 
   8  12  10       33.72       24.82     16.70 o 
   9  12  10       30.88       62.73     28.53 o 
   1  13  10      172.54      147.61     16.57 o 
   2  13  10       51.87       63.85     13.86 o 
   3  13  10      230.88      212.00     24.53 o 
   4  13  10      576.68      611.90     35.07 o 
   5  13  10        0.04      -10.36     14.76 o 
   6  13  10      283.20      283.25     30.17 o 
   7  13  10      645.18      644.38     43.82 o 
   8  13  10      219.41      224.64     26.27 o 
   9  13  10       34.21       69.17     18.44 o 
   0  14  10      182.27      186.46     26.10 o 
   1  14  10      170.01      186.23     18.48 o 
   2  14  10      398.28      379.59     30.29 o 
   3  14  10      165.40      144.02     23.97 o 
   4  14  10      374.88      416.47     31.33 o 
   5  14  10      143.41      168.40     25.88 o 
   6  14  10      185.30      110.84     53.88 o 
   7  14  10        3.05       16.13     18.11 o 
   8  14  10        1.51        1.37     17.77 o 
   1  15  10       59.73       16.12     13.66 o 
   2  15  10       79.59       84.69     21.03 o 
   3  15  10       38.80       54.18     21.35 o 
   4  15  10        5.13        3.36     18.91 o 
   5  15  10      873.93      980.37     46.84 o 
   6  15  10       78.47       55.40     27.15 o 
   7  15  10       39.11      -18.03     25.73 o 
   8  15  10       24.71      -12.55     24.07 o 
   0  16  10      661.12      643.00     42.69 o 
   1  16  10        2.60        1.93     17.20 o 
   2  16  10      422.86      433.16     34.58 o 
   3  16  10      201.69      149.35     27.32 o 
   4  16  10       23.39       22.83     20.83 o 
   5  16  10       41.16        5.68     20.50 o 
   6  16  10        0.87        6.06     23.92 o 
   7  16  10        2.49      -32.66     21.77 o 
   1  17  10      142.71       94.41     25.24 o 
   2  17  10        0.01      -13.56     18.55 o 
   3  17  10        9.55       33.29     22.77 o 
   4  17  10      112.46       84.43     24.52 o 
   5  17  10       80.75       94.20     25.31 o 
   6  17  10        0.33      -32.70     22.13 o 
   0  18  10       15.65       18.81     43.30 o 
   1  18  10       31.32       -3.25     23.72 o 
   2  18  10       34.37       33.24     22.57 o 
   3  18  10        0.10      -12.59     21.87 o 
   4  18  10        0.65      -20.24     20.94 o 
   5  18  10       37.44      -20.51     40.25 o 
   1  19  10       88.89      105.23     37.40 o 
   2  19  10       14.12       14.85     23.44 o 
   3  19  10       37.57       67.28     28.13 o 
   4  19  10        4.34       23.71     23.14 o 
   0  20  10       12.47       53.22     50.00 o 
   1  20  10       79.26       84.79     36.51 o 
   1   1  11       62.72       59.95      5.48 o 
   2   1  11      955.18      950.49     14.73 o 
   3   1  11     5674.13     5822.49     55.02 o 
   4   1  11      158.31      177.77      8.16 o 
   5   1  11      158.71      154.23      7.04 o 
   6   1  11      361.49      341.78     14.24 o 
   7   1  11      360.71      356.97     16.96 o 
   8   1  11      236.41      255.09     18.46 o 
   9   1  11        2.85        3.30     11.55 o 
  10   1  11        0.01      -13.11     11.76 o 
  11   1  11       37.28       34.16     15.37 o 
   0   2  11      528.15      476.13     16.54 o 
   1   2  11      242.61      251.95     11.23 o 
   2   2  11     2486.50     2629.62     30.71 o 
   3   2  11      940.87      980.82     16.66 o 
   4   2  11        6.46       12.26      4.46 o 
   5   2  11     1579.47     1614.68     27.68 o 
   6   2  11      787.56      717.93     18.08 o 
   7   2  11       84.18       98.02     11.53 o 
   8   2  11      114.77       98.20     14.76 o 
   9   2  11        5.65        7.86     11.80 o 
  10   2  11       68.04       71.95     15.70 o 
  11   2  11      187.67      198.96     21.19 o 
   1   3  11      500.72      467.72     13.23 o 
   2   3  11        0.31       -0.59      4.99 o 
   3   3  11        4.10       -3.05      4.81 o 
   4   3  11        2.47       -2.28      4.08 o 
   5   3  11     1116.43     1166.08     22.84 o 
   6   3  11       29.26       19.32      6.82 o 
   7   3  11      817.77      807.34     22.91 o 
   8   3  11     1057.42     1075.89     36.22 o 
   9   3  11        2.57      -12.57     14.00 o 
  10   3  11       31.34       37.43     15.09 o 
  11   3  11       26.45       18.85     15.43 o 
   0   4  11     5046.67     4843.08     94.10 o 
   1   4  11      303.66      312.60     19.55 o 
   2   4  11      177.38      152.66      9.06 o 
   3   4  11      511.94      524.16     18.80 o 
   4   4  11     3047.57     3167.96     39.61 o 
   5   4  11       94.10       69.86      9.47 o 
   6   4  11      300.67      303.66     13.31 o 
   7   4  11       57.14       54.30     10.93 o 
   8   4  11      365.05      363.54     19.62 o 
   9   4  11      487.44      525.04     28.31 o 
  10   4  11        3.20       11.04     14.53 o 
  11   4  11       78.89       64.27     15.99 o 
   1   5  11        0.75       -4.16      5.57 o 
   2   5  11     1124.62     1122.13     26.07 o 
   3   5  11      441.22      465.80     16.71 o 
   4   5  11      195.21      194.90      9.80 o 
   5   5  11      725.23      717.78     22.08 o 
   6   5  11      588.18      582.26     17.74 o 
   7   5  11       53.10       44.41     10.98 o 
   8   5  11      545.44      480.66     22.18 o 
   9   5  11      223.83      197.51     17.18 o 
  10   5  11      133.90      140.94     16.40 o 
  11   5  11        1.64       17.06     13.81 o 
   0   6  11       35.19       77.07     11.34 o 
   1   6  11        7.43        0.66      6.89 o 
   2   6  11     2385.63     2295.38     44.65 o 
   3   6  11     1933.20     1944.66     33.41 o 
   4   6  11     2660.91     2657.31     46.00 o 
   5   6  11      765.20      735.81     28.12 o 
   6   6  11        2.33        8.84      7.46 o 
   7   6  11      720.14      684.80     26.51 o 
   8   6  11     3938.02     3839.48     70.61 o 
   9   6  11      405.62      363.35     21.58 o 
  10   6  11        0.00       -4.86     11.01 o 
  11   6  11        0.38       17.27     12.16 o 
   1   7  11     2766.63     3005.89     43.01 o 
   2   7  11     1874.46     1889.98     36.57 o 
   3   7  11     7553.75     7701.04    117.90 o 
   4   7  11      108.51      130.02     10.74 o 
   5   7  11      213.79      240.43     18.93 o 
   6   7  11     1145.08     1198.89     43.85 o 
   7   7  11      134.55      187.00     25.18 o 
   8   7  11     1119.02     1122.53     34.25 o 
   9   7  11       27.66       22.01     14.61 o 
  10   7  11        9.54        9.66     11.47 o 
  11   7  11        0.12        5.74     12.40 o 
   0   8  11     3957.09     4160.59     78.56 o 
   1   8  11      289.68      271.10     13.51 o 
   2   8  11      522.99      566.19     17.77 o 
   3   8  11     1289.85     1226.80     26.97 o 
   4   8  11       78.67      119.07     12.34 o 
   5   8  11        9.01       22.21      9.87 o 
   6   8  11      224.45      257.80     18.68 o 
   7   8  11      392.14      447.07     29.84 o 
   8   8  11      145.40      152.92     19.75 o 
   9   8  11        0.17        3.90     11.63 o 
  10   8  11        6.15       11.29     12.52 o 
   1   9  11      580.76      628.24     20.73 o 
   2   9  11        0.05       -2.86      7.07 o 
   3   9  11      494.50      511.34     22.14 o 
   4   9  11       33.16       39.88      7.56 o 
   5   9  11      214.39      211.41     18.16 o 
   6   9  11       16.46       -6.07     11.71 o 
   7   9  11      397.55      360.03     25.56 o 
   8   9  11      120.63      109.10     18.19 o 
   9   9  11      164.37      146.52     20.82 o 
  10   9  11       27.09      -13.25     14.18 o 
   0  10  11      419.34      436.42     24.33 o 
   1  10  11      547.88      519.24     19.88 o 
   2  10  11        1.30        5.00      8.47 o 
   3  10  11      108.05       79.64     10.08 o 
   4  10  11      317.21      300.99     21.12 o 
   5  10  11      525.27      460.23     24.80 o 
   6  10  11      338.47      373.39     23.13 o 
   7  10  11      275.22      239.07     23.06 o 
   8  10  11        0.02      -18.60     12.40 o 
   9  10  11      144.69      129.79     17.26 o 
  10  10  11       35.99       47.15     16.24 o 
   1  11  11       35.62       35.20     10.02 o 
   2  11  11      807.09      879.71     26.00 o 
   3  11  11      411.96      429.55     17.95 o 
   4  11  11        8.73       -2.27     11.70 o 
   5  11  11      442.46      452.82     25.51 o 
   6  11  11       22.67       26.15     13.76 o 
   7  11  11      264.95      227.15     31.05 o 
   8  11  11       22.38       30.59     17.10 o 
   9  11  11        0.52        2.51     12.75 o 
   0  12  11      103.04      107.27     21.08 o 
   1  12  11      247.40      242.06     19.16 o 
   2  12  11      384.20      326.96     18.47 o 
   3  12  11       37.48       21.82     14.31 o 
   4  12  11        4.33        6.11     12.74 o 
   5  12  11      125.46       98.65     17.33 o 
   6  12  11       52.19       37.00     15.14 o 
   7  12  11       59.55       69.40     18.94 o 
   8  12  11       27.85       35.78     27.58 o 
   9  12  11       64.54       72.14     16.23 o 
   1  13  11       82.59       57.45     14.03 o 
   2  13  11     1446.26     1414.53     37.94 o 
   3  13  11      323.18      338.01     28.57 o 
   4  13  11        4.11       -6.33     17.14 o 
   5  13  11        0.00      -16.93     11.29 o 
   6  13  11       77.77       86.51     18.01 o 
   7  13  11       35.93       35.99     18.63 o 
   8  13  11      106.01      155.79     24.56 o 
   9  13  11       19.02       -9.56     31.45 o 
   0  14  11     2488.04     2372.32     73.82 o 
   1  14  11       96.59       64.82     14.79 o 
   2  14  11        2.51       12.20     17.46 o 
   3  14  11      919.92      959.70     43.69 o 
   4  14  11     2337.51     2437.84     70.01 o 
   5  14  11      227.20      248.18     28.12 o 
   6  14  11      480.04      482.49     48.54 o 
   7  14  11      176.86      169.31     25.64 o 
   8  14  11       70.94       98.83     23.46 o 
   1  15  11       16.06       51.34     14.92 o 
   2  15  11      145.76      131.78     23.79 o 
   3  15  11      380.88      416.75     34.08 o 
   4  15  11     2704.59     2665.92     86.55 o 
   5  15  11      141.35      158.98     27.11 o 
   6  15  11       64.50       72.26     27.86 o 
   7  15  11       36.81       89.19     27.07 o 
   0  16  11      525.31      468.50     38.33 o 
   1  16  11      159.84      201.52     26.40 o 
   2  16  11       12.22       -4.10     19.00 o 
   3  16  11       39.02       55.93     22.41 o 
   4  16  11      169.69      187.12     27.60 o 
   5  16  11       16.87       25.16     25.23 o 
   6  16  11      155.29      152.21     32.50 o 
   7  16  11      201.21      217.29     44.16 o 
   1  17  11       30.95       34.94     33.09 o 
   2  17  11       15.94       17.45     20.95 o 
   3  17  11       14.84       -3.34     20.03 o 
   4  17  11        5.68       19.92     20.42 o 
   5  17  11        3.10       11.24     21.38 o 
   6  17  11       30.83       -1.95     25.07 o 
   0  18  11      160.48      304.14     67.01 o 
   1  18  11       28.96        3.44     22.33 o 
   2  18  11        4.50        4.94     20.10 o 
   3  18  11        0.59       -0.32     22.05 o 
   4  18  11       33.02       32.83     24.37 o 
   5  18  11       40.72       48.02     25.77 o 
   1  19  11       18.86       65.26     33.18 o 
   2  19  11       12.03       25.71     28.59 o 
   3  19  11      118.01      106.85     28.51 o 
   0   0  12     2823.82     2614.71     53.76 o 
   1   0  12     1443.94     1544.62     34.23 o 
   2   0  12     1737.35     1906.77     36.59 o 
   3   0  12     1068.69     1033.86     29.89 o 
   4   0  12     1030.43     1128.38     33.10 o 
   5   0  12      665.04      671.58     34.55 o 
   6   0  12     1600.05     1586.34     41.88 o 
   7   0  12     2849.35     2805.28     73.31 o 
   8   0  12     5787.18     6257.94    131.91 o 
   9   0  12       31.41       18.97     17.70 o 
  10   0  12        1.14      -23.55     18.85 o 
  11   0  12        0.00      -27.69     18.46 o 
   1   1  12     1947.24     1978.33     25.44 o 
   2   1  12      460.09      469.73     11.47 o 
   3   1  12    16866.60    17150.10    150.92 o 
   4   1  12      443.50      450.94     13.90 o 
   5   1  12     1433.35     1414.81     21.87 o 
   6   1  12     2153.37     2164.34     35.84 o 
   7   1  12      332.66      415.11     19.97 o 
   8   1  12       22.58       -5.16     11.68 o 
   9   1  12      146.66      121.51     16.06 o 
  10   1  12       37.40        4.24     13.31 o 
  11   1  12        2.02      -23.40     17.43 o 
   0   2  12      464.27      553.63     18.47 o 
   1   2  12       11.78       18.16      4.29 o 
   2   2  12      638.37      617.83     13.22 o 
   3   2  12      399.37      414.63     12.55 o 
   4   2  12       18.67       20.15      4.68 o 
   5   2  12      122.70      123.63      9.36 o 
   6   2  12       12.90       19.26      6.68 o 
   7   2  12      930.06      947.74     27.98 o 
   8   2  12       99.08       93.88     14.87 o 
   9   2  12      308.38      290.55     21.03 o 
  10   2  12       24.28       43.02     14.56 o 
  11   2  12      115.29       72.75     19.85 o 
   1   3  12      115.20      130.54      8.53 o 
   2   3  12     3836.43     3592.42     49.08 o 
   3   3  12       25.18       11.63      6.67 o 
   4   3  12       33.12       25.18      4.88 o 
   5   3  12      637.83      611.80     17.01 o 
   6   3  12      146.95      159.95     12.35 o 
   7   3  12      499.05      504.63     23.74 o 
   8   3  12      297.77      268.32     18.31 o 
   9   3  12       63.08       62.97     15.98 o 
  10   3  12        1.63        6.94     14.43 o 
  11   3  12       36.24       85.04     18.67 o 
   0   4  12     2424.24     2403.08     50.88 o 
   1   4  12      136.41      149.02      8.74 o 
   2   4  12     3198.45     3261.81     46.88 o 
   3   4  12     1097.68     1139.69     25.22 o 
   4   4  12      446.91      457.46     12.82 o 
   5   4  12     1216.05     1270.40     25.37 o 
   6   4  12       50.26       70.29      8.91 o 
   7   4  12       34.53       30.57     10.89 o 
   8   4  12        2.21       -9.39     10.57 o 
   9   4  12      379.27      372.44     21.42 o 
  10   4  12      146.13      140.87     16.76 o 
  11   4  12        9.61      -14.93     12.17 o 
   1   5  12      350.08      302.60     13.33 o 
   2   5  12        4.59        0.72      6.78 o 
   3   5  12     1091.24     1159.79     49.36 o 
   4   5  12      807.71      821.11     21.59 o 
   5   5  12      451.55      447.08     18.17 o 
   6   5  12       47.83       42.13      8.66 o 
   7   5  12     1062.93      999.14     29.87 o 
   8   5  12       12.82      -15.55     10.44 o 
   9   5  12       19.00       13.41     12.77 o 
  10   5  12      127.44      141.37     16.86 o 
  11   5  12        0.58       -0.88     11.83 o 
   0   6  12      277.29      266.48     21.60 o 
   1   6  12     2879.93     2779.84     47.51 o 
   2   6  12        0.25       11.49      6.48 o 
   3   6  12      926.35      880.20     22.03 o 
   4   6  12       79.73       75.03      7.82 o 
   5   6  12      308.32      347.48     23.83 o 
   6   6  12      154.90      154.58     14.95 o 
   7   6  12        3.32       12.42     10.60 o 
   8   6  12      385.78      423.33     23.46 o 
   9   6  12        1.03      -16.88     11.43 o 
  10   6  12       34.19       36.46     13.12 o 
  11   6  12        3.60        8.25     17.38 o 
   1   7  12      264.16      297.47     15.98 o 
   2   7  12       82.40       79.76      9.75 o 
   3   7  12      154.41      174.08     12.02 o 
   4   7  12      682.72      695.67     39.56 o 
   5   7  12       32.90       35.07     10.76 o 
   6   7  12       62.15       36.19     14.66 o 
   7   7  12       84.51       84.66     14.64 o 
   8   7  12      167.03      135.91     17.69 o 
   9   7  12       20.88        2.64     11.30 o 
  10   7  12      251.95      263.73     19.94 o 
  11   7  12       68.79       77.97     23.12 o 
   0   8  12     2172.35     2427.14     55.53 o 
   1   8  12     1295.73     1259.67     28.51 o 
   2   8  12      395.82      453.61     17.84 o 
   3   8  12      922.18      917.37     23.87 o 
   4   8  12     2003.03     1802.13     55.45 o 
   5   8  12      337.24      388.92     24.20 o 
   6   8  12      810.79      815.07     32.61 o 
   7   8  12      712.88      623.87     33.92 o 
   8   8  12       21.32       29.50     14.44 o 
   9   8  12        8.86        6.87     11.14 o 
  10   8  12       20.70       28.98     12.92 o 
   1   9  12       11.80       12.70      8.28 o 
   2   9  12      611.41      606.59     19.58 o 
   3   9  12      238.72      250.97     21.60 o 
   4   9  12      763.74      623.75     19.34 o 
   5   9  12      513.67      506.22     25.68 o 
   6   9  12        2.16       -8.05     20.13 o 
   7   9  12     1855.27     1832.07     71.16 o 
   8   9  12       99.07      105.48     30.56 o 
   9   9  12      372.28      417.84     27.89 o 
  10   9  12       23.88       36.76     16.42 o 
   0  10  12      561.74      521.73     39.02 o 
   1  10  12      190.74      205.28     14.79 o 
   2  10  12      219.51      257.30     14.78 o 
   3  10  12        1.71        4.71      8.16 o 
   4  10  12      147.60      139.90     17.59 o 
   5  10  12        0.24      -16.57     11.05 o 
   6  10  12      215.15      195.31     21.98 o 
   7  10  12      120.82      134.74     20.32 o 
   8  10  12       42.65       15.23     14.97 o 
   9  10  12        7.09       -8.54     11.94 o 
  10  10  12       64.01       52.39     15.45 o 
   1  11  12       67.15       53.74     12.59 o 
   2  11  12      178.10      194.32     15.78 o 
   3  11  12      399.66      383.68     17.68 o 
   4  11  12        0.05       -5.26     10.32 o 
   5  11  12      171.24      183.43     19.50 o 
   6  11  12       13.51       -3.23     13.56 o 
   7  11  12      110.39       72.75     21.69 o 
   8  11  12       33.51       17.91     15.56 o 
   9  11  12        8.53       24.23     13.39 o 
   0  12  12     1566.25     1574.56     56.12 o 
   1  12  12     1014.01      959.80     28.82 o 
   2  12  12      141.40      111.58     13.99 o 
   3  12  12        9.06        0.18     15.46 o 
   4  12  12       19.17       74.31     16.37 o 
   5  12  12      153.25      144.57     19.04 o 
   6  12  12        8.27       18.37     13.82 o 
   7  12  12        0.06       11.63     16.51 o 
   8  12  12      153.32      176.69     27.90 o 
   9  12  12       32.31        2.27     14.02 o 
   1  13  12      273.55      340.88     27.36 o 
   2  13  12      273.19      284.60     20.73 o 
   3  13  12      425.47      411.46     31.12 o 
   4  13  12       64.65       49.56     18.47 o 
   5  13  12        0.28        0.65     13.13 o 
   6  13  12      710.77      746.72     34.84 o 
   7  13  12       61.76       56.21     19.83 o 
   8  13  12      160.00      169.81     25.26 o 
   0  14  12      204.48      255.92     29.75 o 
   1  14  12        9.47       18.17     13.14 o 
   2  14  12       66.26       25.52     18.53 o 
   3  14  12      102.73      127.64     31.81 o 
   4  14  12      342.14      362.34     32.10 o 
   5  14  12       42.33       57.18     19.72 o 
   6  14  12       68.79       33.57     20.14 o 
   7  14  12      232.99      217.09     42.06 o 
   8  14  12      144.26      179.22     26.88 o 
   1  15  12      105.50       43.47     17.12 o 
   2  15  12      587.08      630.99     38.09 o 
   3  15  12      826.12      891.92     44.74 o 
   4  15  12      218.44      271.05     30.39 o 
   5  15  12       43.63       58.28     23.70 o 
   6  15  12       61.82       64.88     24.99 o 
   7  15  12       12.16       -1.50     43.47 o 
   0  16  12       35.70       13.61     20.14 o 
   1  16  12        8.31      -20.64     16.64 o 
   2  16  12        5.04      -13.15     18.23 o 
   3  16  12      318.88      354.52     33.65 o 
   4  16  12      170.25      229.35     29.83 o 
   5  16  12        1.57        8.48     20.56 o 
   6  16  12       45.35       24.02     25.17 o 
   1  17  12        6.07      -25.54     17.02 o 
   2  17  12      325.14      324.20     33.77 o 
   3  17  12      125.23      166.76     28.37 o 
   4  17  12       11.14       17.96     22.19 o 
   5  17  12       79.34       67.17     29.58 o 
   0  18  12        7.67        6.57     44.84 o 
   1  18  12        1.46       -8.19     27.61 o 
   2  18  12       30.74       43.86     24.04 o 
   3  18  12       18.13        5.08     22.79 o 
   4  18  12        5.20        7.90     22.75 o 
   1  19  12       77.96      118.04     39.45 o 
   2  19  12        8.21       23.63     28.25 o 
   3  19  12        0.24      -11.80     22.42 o 
   1   1  13      283.85      288.09     11.16 o 
   2   1  13     1754.76     1757.60     24.91 o 
   3   1  13      241.92      230.78      9.80 o 
   4   1  13        8.86       -0.60      5.11 o 
   5   1  13      978.05      939.90     20.63 o 
   6   1  13      405.08      396.41     13.03 o 
   7   1  13      430.27      400.54     18.53 o 
   8   1  13      200.51      208.69     17.91 o 
   9   1  13       82.30       74.82     14.88 o 
  10   1  13       63.19       71.57     18.20 o 
  11   1  13       11.46       17.49     15.20 o 
   0   2  13     4549.48     4379.00     73.28 o 
   1   2  13     1194.03     1264.48     19.00 o 
   2   2  13     1540.26     1592.67     20.38 o 
   3   2  13      337.67      311.20      9.65 o 
   4   2  13      668.54      647.65     22.04 o 
   5   2  13      489.15      465.02     13.80 o 
   6   2  13       73.88       62.50      8.95 o 
   7   2  13     1415.59     1379.11     39.60 o 
   8   2  13      584.29      611.37     26.18 o 
   9   2  13       24.15       28.26     14.78 o 
  10   2  13      366.74      346.18     39.00 o 
  11   2  13        3.94       14.92     16.15 o 
   1   3  13     1401.99     1468.54     25.69 o 
   2   3  13        1.01        5.11      5.17 o 
   3   3  13     1387.87     1421.05     24.89 o 
   4   3  13       22.12       19.53      4.46 o 
   5   3  13      485.35      474.64     17.56 o 
   6   3  13        0.10       11.95      6.29 o 
   7   3  13      227.61      297.43     18.16 o 
   8   3  13      356.67      328.94     19.87 o 
   9   3  13       43.89       44.31     13.70 o 
  10   3  13      129.82      110.07     16.30 o 
  11   3  13       72.04       87.53     16.41 o 
   0   4  13      120.12      115.05     14.62 o 
   1   4  13      696.93      694.46     17.00 o 
   2   4  13      197.41      264.72     12.86 o 
   3   4  13     2595.69     2793.88     45.32 o 
   4   4  13      702.60      725.12     20.41 o 
   5   4  13      377.36      434.22     16.92 o 
   6   4  13      371.15      399.31     15.78 o 
   7   4  13       41.48       52.65     12.25 o 
   8   4  13       10.83        0.02     14.58 o 
   9   4  13        5.52       17.31     11.69 o 
  10   4  13       86.58      110.77     16.25 o 
  11   4  13       18.34       18.88     13.95 o 
   1   5  13       92.90       82.52      9.03 o 
   2   5  13     1377.72     1274.28     52.62 o 
   3   5  13       27.67       25.60      8.58 o 
   4   5  13      228.00      280.58     13.89 o 
   5   5  13        2.92        4.35      5.83 o 
   6   5  13      195.83      214.27     15.49 o 
   7   5  13      922.34      860.04     36.57 o 
   8   5  13       77.08       45.85     17.88 o 
   9   5  13       77.87       61.23     13.97 o 
  10   5  13       24.54       15.45     12.94 o 
  11   5  13      126.81      106.44     16.66 o 
   0   6  13     1258.95     1252.34     36.88 o 
   1   6  13       56.73       53.78      9.45 o 
   2   6  13      516.17      548.14     21.97 o 
   3   6  13     2864.46     2778.13     48.35 o 
   4   6  13        0.13       10.06      6.58 o 
   5   6  13      120.06      175.93     16.28 o 
   6   6  13      408.86      423.39     19.65 o 
   7   6  13      442.97      393.51     22.65 o 
   8   6  13       82.30       79.99     14.78 o 
   9   6  13      185.34      162.37     18.50 o 
  10   6  13      124.18      134.29     24.48 o 
  11   6  13        9.22        1.09     12.78 o 
   1   7  13      307.68      311.91     22.16 o 
   2   7  13     1246.66     1301.09     32.75 o 
   3   7  13     2315.77     2357.68     45.34 o 
   4   7  13      198.28      185.72     13.27 o 
   5   7  13     1596.76     1542.22     44.22 o 
   6   7  13        2.05        0.17     13.59 o 
   7   7  13     3267.65     3157.69     86.89 o 
   8   7  13        9.42       27.47     15.85 o 
   9   7  13      302.67      324.25     21.42 o 
  10   7  13       72.11       85.62     15.85 o 
   0   8  13      970.43     1034.23     40.00 o 
   1   8  13      536.97      547.01     25.77 o 
   2   8  13      169.59      184.04     13.50 o 
   3   8  13     2516.90     2571.72     55.98 o 
   4   8  13     1174.54     1230.33     30.58 o 
   5   8  13      191.94      210.81     20.87 o 
   6   8  13     1400.10     1354.32     42.66 o 
   7   8  13       13.00       15.85     14.44 o 
   8   8  13      110.05       82.93     17.21 o 
   9   8  13        8.77       39.11     15.22 o 
  10   8  13       21.53       22.76     13.27 o 
   1   9  13     1425.94     1387.04     31.53 o 
   2   9  13        0.00       -3.77      7.30 o 
   3   9  13       57.45       39.40     11.20 o 
   4   9  13        5.62       11.13      8.35 o 
   5   9  13     2803.49     2810.29     59.97 o 
   6   9  13       42.37       60.31     18.05 o 
   7   9  13      136.93      196.72     20.58 o 
   8   9  13      195.11      195.27     21.30 o 
   9   9  13       16.35        3.39     14.16 o 
  10   9  13        0.98        1.61     15.22 o 
   0  10  13      763.20      715.15     36.23 o 
   1  10  13        6.52        0.92      8.78 o 
   2  10  13        0.01       -0.14      8.23 o 
   3  10  13       12.77       -4.18      8.14 o 
   4  10  13        6.78        8.94     11.27 o 
   5  10  13      264.02      234.07     20.73 o 
   6  10  13        1.90        3.74     15.99 o 
   7  10  13      237.83      216.52     24.03 o 
   8  10  13       23.46       16.40     12.29 o 
   9  10  13        8.82        5.60     13.39 o 
  10  10  13        4.40      -18.43     27.58 o 
   1  11  13       45.57       14.59      9.79 o 
   2  11  13       34.92       38.58     11.00 o 
   3  11  13      294.91      335.04     17.16 o 
   4  11  13      235.50      224.08     21.24 o 
   5  11  13      157.89      162.57     19.49 o 
   6  11  13        0.83       -0.09     12.62 o 
   7  11  13        0.03        8.30     15.57 o 
   8  11  13       91.84       76.65     18.64 o 
   9  11  13       28.22       24.01     13.90 o 
   0  12  13      227.73      196.62     25.92 o 
   1  12  13     1289.78     1228.63     32.45 o 
   2  12  13        1.87        4.15     11.41 o 
   3  12  13      444.56      369.30     32.02 o 
   4  12  13      107.92       94.43     17.68 o 
   5  12  13      147.69      158.79     19.54 o 
   6  12  13      318.46      306.00     24.69 o 
   7  12  13       14.88        0.53     18.92 o 
   8  12  13      251.90      259.19     26.67 o 
   9  12  13       20.71        6.46     14.18 o 
   1  13  13        1.61       24.57     12.99 o 
   2  13  13       21.20        8.15     15.77 o 
   3  13  13       16.46       -8.39     18.21 o 
   4  13  13       10.93        3.22     15.87 o 
   5  13  13      148.22      148.54     20.00 o 
   6  13  13      155.64      155.59     25.86 o 
   7  13  13       56.74       56.94     20.98 o 
   8  13  13       12.74       40.20     24.68 o 
   0  14  13      189.05      151.13     36.61 o 
   1  14  13      129.74       85.80     15.95 o 
   2  14  13       65.56       65.92     19.87 o 
   3  14  13      218.22      237.55     28.11 o 
   4  14  13        3.33        3.37     19.23 o 
   5  14  13        1.64        6.14     17.68 o 
   6  14  13       39.31       21.68     19.12 o 
   7  14  13       19.82       26.28     19.16 o 
   8  14  13       87.57      117.13     24.16 o 
   1  15  13       26.09       41.59     31.21 o 
   2  15  13        6.02        8.24     18.33 o 
   3  15  13      615.28      640.79     39.57 o 
   4  15  13       95.80      149.35     28.72 o 
   5  15  13      111.65      135.10     26.24 o 
   6  15  13      145.04       89.43     28.73 o 
   7  15  13      247.61      287.03     42.23 o 
   0  16  13       35.50      -15.28     19.21 o 
   1  16  13      290.68      245.69     29.04 o 
   2  16  13      285.78      315.95     32.23 o 
   3  16  13      228.04      291.60     31.81 o 
   4  16  13      314.19      249.99     31.31 o 
   5  16  13       19.92       30.04     22.35 o 
   6  16  13      210.81      184.66     34.23 o 
   1  17  13       22.30       32.67     20.69 o 
   2  17  13       20.18        1.64     20.91 o 
   3  17  13        4.87       -1.70     21.19 o 
   4  17  13        2.89        2.05     20.69 o 
   5  17  13        9.71       -6.88     21.15 o 
   0  18  13       10.97        2.19     44.46 o 
   1  18  13       17.79       22.31     30.64 o 
   2  18  13       27.34       34.86     23.06 o 
   3  18  13      116.54      166.65     29.39 o 
   4  18  13       31.49       69.13     25.29 o 
   1  19  13        3.35       -8.42     30.50 o 
   2  19  13      107.89       99.08     38.60 o 
   0   0  14    13541.11    14100.78    230.07 o 
   1   0  14       79.99       65.24      9.76 o 
   2   0  14     2128.59     2272.00     44.83 o 
   3   0  14     3170.72     2922.46     58.27 o 
   4   0  14      274.33      192.36     17.58 o 
   5   0  14      177.13      191.26     15.71 o 
   6   0  14     2033.19     2037.11     41.39 o 
   7   0  14      795.39      820.37     33.24 o 
   8   0  14      480.57      536.87     34.31 o 
   9   0  14     2002.97     1846.32     64.14 o 
  10   0  14      229.60      167.76     27.66 o 
  11   0  14       26.76       -7.87     34.99 o 
   1   1  14      653.91      680.06     14.30 o 
   2   1  14      717.49      894.90     17.28 o 
   3   1  14        0.19       -3.88      5.44 o 
   4   1  14      684.48      715.67     16.54 o 
   5   1  14      644.61      644.82     19.47 o 
   6   1  14     1569.77     1600.90     29.87 o 
   7   1  14     1391.82     1466.85     31.00 o 
   8   1  14      147.17      159.71     14.94 o 
   9   1  14       25.83       25.40     11.62 o 
  10   1  14       12.13       13.51     13.49 o 
  11   1  14       34.08       23.75     16.04 o 
   0   2  14     4891.68     5014.31     72.23 o 
   1   2  14     5818.68     5895.00     64.26 o 
   2   2  14        9.86        1.61      4.00 o 
   3   2  14     1580.61     1496.75     21.78 o 
   4   2  14      676.98      774.24     16.08 o 
   5   2  14       98.82       96.35      8.83 o 
   6   2  14      124.55      106.46     11.81 o 
   7   2  14      636.42      656.30     28.81 o 
   8   2  14      173.05      148.27     17.23 o 
   9   2  14      340.29      375.75     22.62 o 
  10   2  14       22.04        0.29     12.63 o 
  11   2  14       30.92       41.46     15.51 o 
   1   3  14      526.69      490.18     14.34 o 
   2   3  14     1259.06     1400.65     24.14 o 
   3   3  14       39.79       26.93      5.53 o 
   4   3  14      619.07      583.41     14.31 o 
   5   3  14      198.99      212.56      9.68 o 
   6   3  14      126.46      139.80     11.47 o 
   7   3  14      392.86      385.15     20.34 o 
   8   3  14      160.76      160.25     16.42 o 
   9   3  14      139.83      157.13     17.44 o 
  10   3  14       66.77       52.81     14.58 o 
  11   3  14       22.20        8.48     13.93 o 
   0   4  14      302.52      263.48     15.84 o 
   1   4  14      398.10      405.03     13.58 o 
   2   4  14      264.35      249.34     13.04 o 
   3   4  14       55.88       41.56      7.65 o 
   4   4  14     3668.82     3664.21     52.28 o 
   5   4  14       11.83        6.63      6.31 o 
   6   4  14      172.05      159.09     12.12 o 
   7   4  14       50.27       32.19     11.30 o 
   8   4  14       24.37       24.66     14.12 o 
   9   4  14       52.07       67.67     14.04 o 
  10   4  14       85.06       89.11     15.89 o 
  11   4  14        3.71      -18.61     12.41 o 
   1   5  14     1550.54     1731.04     32.39 o 
   2   5  14      575.69      529.15     21.69 o 
   3   5  14      141.98      102.94     11.50 o 
   4   5  14      558.80      596.27     22.41 o 
   5   5  14       61.40       58.09      9.09 o 
   6   5  14       54.74       59.48     11.71 o 
   7   5  14      235.20      213.61     17.28 o 
   8   5  14      139.79      146.56     16.37 o 
   9   5  14      100.19      108.42     17.43 o 
  10   5  14        4.31        2.11     13.29 o 
  11   5  14       63.40       54.80     16.05 o 
   0   6  14        0.70       -5.12      9.04 o 
   1   6  14      183.33      171.00     13.78 o 
   2   6  14      641.44      661.78     24.58 o 
   3   6  14      780.01      817.59     24.83 o 
   4   6  14      106.45       63.20      9.62 o 
   5   6  14      443.21      441.26     31.53 o 
   6   6  14       11.05       18.41     11.01 o 
   7   6  14       86.06       98.09     15.71 o 
   8   6  14      119.49      137.94     16.90 o 
   9   6  14      167.50      164.42     18.75 o 
  10   6  14      125.61      121.69     18.35 o 
   1   7  14       37.05       32.87      9.58 o 
   2   7  14      341.49      359.93     18.20 o 
   3   7  14      221.07      265.90     14.90 o 
   4   7  14       13.92        3.58      8.28 o 
   5   7  14       76.93      118.23     16.15 o 
   6   7  14      358.66      419.73     27.43 o 
   7   7  14      236.85      266.21     24.23 o 
   8   7  14      232.66      203.97     19.74 o 
   9   7  14       20.66       25.84     13.74 o 
  10   7  14       73.52       73.57     15.62 o 
   0   8  14     2668.71     2738.25     71.25 o 
   1   8  14      269.77      319.42     17.17 o 
   2   8  14      652.05      606.34     21.13 o 
   3   8  14        8.98        6.89      7.91 o 
   4   8  14      805.89      783.15     27.16 o 
   5   8  14     3275.97     3324.84     81.54 o 
   6   8  14       16.80       21.92     18.79 o 
   7   8  14       23.00       14.94     19.72 o 
   8   8  14      353.29      368.97     25.91 o 
   9   8  14       18.68       20.91     16.79 o 
  10   8  14       10.99        8.89     15.16 o 
   1   9  14       62.67       66.68     10.25 o 
   2   9  14      726.08      725.57     24.31 o 
   3   9  14     1063.51     1078.75     29.77 o 
   4   9  14       53.23       61.06     15.18 o 
   5   9  14      338.68      335.97     23.59 o 
   6   9  14        5.27        0.50     12.87 o 
   7   9  14       32.38       45.42     18.48 o 
   8   9  14        7.66       25.48     12.70 o 
   9   9  14       58.75       62.95     18.55 o 
  10   9  14        5.45      -16.71     14.70 o 
   0  10  14      728.25      660.75     36.25 o 
   1  10  14        6.28        6.79      9.43 o 
   2  10  14      329.71      371.82     17.63 o 
   3  10  14      189.26      178.65     16.68 o 
   4  10  14      293.30      316.37     21.39 o 
   5  10  14       84.62       64.53     14.22 o 
   6  10  14       48.55       52.89     15.66 o 
   7  10  14       13.54       17.70     15.95 o 
   8  10  14      102.02      118.56     19.15 o 
   9  10  14        0.21       -1.16     13.42 o 
   1  11  14      437.87      417.53     20.44 o 
   2  11  14      141.33      169.84     15.47 o 
   3  11  14       54.93       27.59     17.13 o 
   4  11  14      222.56      185.30     20.57 o 
   5  11  14        6.66       12.35     13.46 o 
   6  11  14        4.87        9.65     13.60 o 
   7  11  14       77.50      105.26     21.31 o 
   8  11  14       14.70       17.34     16.55 o 
   9  11  14        0.50       15.88     14.03 o 
   0  12  14      184.91      222.06     28.10 o 
   1  12  14        0.00       -8.22     11.27 o 
   2  12  14        4.41        4.61     12.00 o 
   3  12  14      307.93      349.10     29.05 o 
   4  12  14       12.58      -15.81     13.11 o 
   5  12  14        7.56        3.74     14.16 o 
   6  12  14        1.33       19.02     18.42 o 
   7  12  14       82.40       90.85     20.80 o 
   8  12  14        4.80        4.31     16.09 o 
   1  13  14      540.40      469.31     25.00 o 
   2  13  14      393.89      365.23     25.47 o 
   3  13  14      326.62      312.37     42.08 o 
   4  13  14      277.60      228.65     26.91 o 
   5  13  14      107.88       76.75     18.02 o 
   6  13  14       44.80       43.75     19.40 o 
   7  13  14       93.94      128.89     23.62 o 
   8  13  14       17.38        5.79     18.79 o 
   0  14  14     1003.45      923.77     55.96 o 
   1  14  14       24.03       18.84     13.36 o 
   2  14  14        8.83        0.18     16.85 o 
   3  14  14      191.30      256.39     29.38 o 
   4  14  14      128.46      102.76     23.72 o 
   5  14  14        0.97       -3.32     18.52 o 
   6  14  14       27.61       53.44     20.56 o 
   7  14  14      395.64      383.20     33.97 o 
   1  15  14       98.85       86.44     21.86 o 
   2  15  14       95.42       71.83     22.14 o 
   3  15  14       13.30        5.22     24.77 o 
   4  15  14        1.64       24.49     20.31 o 
   5  15  14        5.18        8.64     20.75 o 
   6  15  14      142.46      175.07     32.54 o 
   7  15  14        0.11        5.03     23.82 o 
   0  16  14      144.38      178.67     35.19 o 
   1  16  14      281.92      272.35     30.05 o 
   2  16  14        9.46       33.68     20.56 o 
   3  16  14        1.02       33.90     21.11 o 
   4  16  14      191.19      158.09     35.17 o 
   5  16  14        9.71      -11.73     19.97 o 
   6  16  14        1.19        7.55     25.08 o 
   1  17  14       69.15       71.40     23.92 o 
   2  17  14       22.85       31.93     31.09 o 
   3  17  14      103.77      131.30     34.65 o 
   4  17  14      228.85      211.51     30.72 o 
   5  17  14      185.10      182.57     36.44 o 
   0  18  14        1.18      -27.70     38.40 o 
   1  18  14        4.50       17.22     32.03 o 
   2  18  14       56.84       66.74     25.36 o 
   3  18  14        5.74       31.26     25.36 o 
   1  19  14       14.60      -10.98     33.45 o 
   1   1  15     2321.41     2381.48     33.11 o 
   2   1  15       99.12       84.94      7.84 o 
   3   1  15       12.04        5.97      6.03 o 
   4   1  15      106.57      101.75      8.34 o 
   5   1  15      165.70      162.45     11.04 o 
   6   1  15     1528.18     1631.31     30.89 o 
   7   1  15      188.89      220.02     15.95 o 
   8   1  15       13.03       19.34     10.97 o 
   9   1  15       39.12       45.28     12.56 o 
  10   1  15        1.94       -1.10     13.64 o 
  11   1  15       53.20       55.23     16.54 o 
   0   2  15      716.12      607.78     20.02 o 
   1   2  15      695.84      763.81     25.94 o 
   2   2  15     1176.12     1193.19     20.84 o 
   3   2  15     1206.90     1337.24     23.92 o 
   4   2  15      375.59      366.56     11.52 o 
   5   2  15       34.86       44.38      6.89 o 
   6   2  15        5.52        4.03      8.24 o 
   7   2  15      131.05      111.96     13.55 o 
   8   2  15      371.35      301.77     18.58 o 
   9   2  15       35.27       21.58     12.86 o 
  10   2  15       23.06       31.68     14.28 o 
  11   2  15       17.18       29.05     17.85 o 
   1   3  15      541.98      520.00     16.01 o 
   2   3  15      291.67      304.90     13.07 o 
   3   3  15      593.75      559.30     20.28 o 
   4   3  15      838.57      942.87     18.45 o 
   5   3  15       16.78       18.84      7.64 o 
   6   3  15      481.22      446.88     17.21 o 
   7   3  15        0.20      -11.62      9.01 o 
   8   3  15        5.29        0.98     10.88 o 
   9   3  15       74.33       77.09     15.30 o 
  10   3  15      205.03      214.84     20.68 o 
  11   3  15        0.22        2.34     14.55 o 
   0   4  15      470.86      419.34     23.97 o 
   1   4  15        1.63       -2.02      5.40 o 
   2   4  15       16.96       13.30      8.23 o 
   3   4  15      322.04      296.37     12.83 o 
   4   4  15        0.11       10.86      6.33 o 
   5   4  15      395.99      414.96     13.12 o 
   6   4  15        0.22       -1.88      8.00 o 
   7   4  15        9.82        8.06     10.05 o 
   8   4  15        0.40      -15.21     10.14 o 
   9   4  15       56.14       35.14     13.06 o 
  10   4  15       12.97       -0.89     14.28 o 
  11   4  15      131.20      145.22     26.16 o 
   1   5  15        0.07       -4.65      5.70 o 
   2   5  15     2504.35     2525.26     50.96 o 
   3   5  15       36.26       24.81     10.72 o 
   4   5  15      974.46     1010.74     27.55 o 
   5   5  15       36.47       61.36      9.98 o 
   6   5  15      180.91      161.61     13.72 o 
   7   5  15       21.21       16.23     11.03 o 
   8   5  15        9.37      -13.92     10.54 o 
   9   5  15       84.86      114.46     17.17 o 
  10   5  15      108.00       84.18     16.71 o 
   0   6  15       10.60        4.88      9.59 o 
   1   6  15       19.75       37.64      9.88 o 
   2   6  15      433.38      459.31     21.83 o 
   3   6  15     2232.30     2213.58     43.56 o 
   4   6  15     1488.35     1487.83     35.32 o 
   5   6  15     2457.47     2439.70     55.56 o 
   6   6  15     1574.72     1629.47     38.88 o 
   7   6  15        0.05        7.19     11.60 o 
   8   6  15       17.31       15.50     12.39 o 
   9   6  15       60.38       47.56     14.66 o 
  10   6  15        7.36       20.19     14.37 o 
   1   7  15      414.66      455.40     20.31 o 
   2   7  15     2137.50     2307.19     45.75 o 
   3   7  15      187.57      193.27     14.90 o 
   4   7  15     1301.69     1337.46     34.26 o 
   5   7  15     3962.28     3869.33     86.59 o 
   6   7  15      600.68      639.40     25.64 o 
   7   7  15      861.25      839.31     36.91 o 
   8   7  15       43.99       31.68     15.66 o 
   9   7  15       21.36       15.28     12.87 o 
  10   7  15       87.44       76.53     16.43 o 
   0   8  15      153.80      131.61     20.19 o 
   1   8  15       92.21       95.12     12.70 o 
   2   8  15      453.42      458.91     19.58 o 
   3   8  15     1092.92     1046.72     29.38 o 
   4   8  15      382.68      388.23     20.98 o 
   5   8  15     1532.50     1741.64     60.24 o 
   6   8  15      652.94      649.91     32.10 o 
   7   8  15       73.32       83.27     18.07 o 
   8   8  15       99.97       60.51     17.41 o 
   9   8  15       36.58       67.09     16.84 o 
  10   8  15        5.41       28.30     16.09 o 
   1   9  15      390.52      377.71     18.68 o 
   2   9  15        9.43        6.59      9.39 o 
   3   9  15       68.28       51.17     12.96 o 
   4   9  15      847.04      850.34     40.62 o 
   5   9  15      709.75      691.34     30.78 o 
   6   9  15       33.40       60.43     17.50 o 
   7   9  15       16.49      -20.18     13.65 o 
   8   9  15      167.82      180.81     22.45 o 
   9   9  15      103.86       98.82     19.36 o 
   0  10  15     1932.81     1851.33     59.98 o 
   1  10  15        5.26       -3.93     10.95 o 
   2  10  15       25.30       17.06      9.70 o 
   3  10  15     1119.40     1151.60     28.76 o 
   4  10  15      417.05      352.31     24.88 o 
   5  10  15      173.44      183.50     20.52 o 
   6  10  15        8.02       -1.04     12.83 o 
   7  10  15      227.50      232.34     23.57 o 
   8  10  15        1.43      -16.82     12.02 o 
   9  10  15        8.50      -12.25     13.09 o 
   1  11  15      701.24      658.61     26.19 o 
   2  11  15        2.86       -5.22     11.02 o 
   3  11  15     1264.81     1251.17     55.11 o 
   4  11  15      536.80      547.25     29.51 o 
   5  11  15        4.71      -10.23     12.87 o 
   6  11  15       81.71       60.22     15.95 o 
   7  11  15       51.88       72.31     20.24 o 
   8  11  15       71.37       74.59     19.46 o 
   9  11  15        2.76       -8.16     13.78 o 
   0  12  15      149.18      173.04     25.98 o 
   1  12  15     1419.92     1433.14     39.40 o 
   2  12  15      215.31      196.59     18.60 o 
   3  12  15      545.16      543.55     34.15 o 
   4  12  15      121.88       78.81     21.63 o 
   5  12  15       30.49        8.37     14.59 o 
   6  12  15       61.66       67.26     19.77 o 
   7  12  15       43.46       13.11     18.30 o 
   8  12  15        5.23       18.79     16.46 o 
   1  13  15      447.12      385.01     23.67 o 
   2  13  15     1396.18     1420.69     51.48 o 
   3  13  15        2.43        8.14     17.86 o 
   4  13  15        1.18      -24.21     16.14 o 
   5  13  15      196.28      166.87     22.01 o 
   6  13  15      120.97       92.20     23.15 o 
   7  13  15        1.54      -12.29     22.78 o 
   8  13  15       14.36       29.07     20.31 o 
   0  14  15     1664.83     1630.81     62.94 o 
   1  14  15       43.98       41.96     16.86 o 
   2  14  15      426.75      436.53     59.23 o 
   3  14  15        9.10        8.35     19.09 o 
   4  14  15      419.06      509.76     36.22 o 
   5  14  15       56.71       47.34     24.51 o 
   6  14  15       10.84       24.32     19.52 o 
   7  14  15      251.37      269.52     31.32 o 
   1  15  15       33.97       -4.91     17.78 o 
   2  15  15        6.80        0.48     20.08 o 
   3  15  15      218.70      247.67     29.77 o 
   4  15  15        4.96       15.18     20.99 o 
   5  15  15       28.45        4.90     20.64 o 
   6  15  15      577.98      563.37     58.78 o 
   0  16  15      223.72      121.01     51.42 o 
   1  16  15       51.55       45.77     31.56 o 
   2  16  15       90.17      100.84     25.06 o 
   3  16  15       13.67        7.97     20.84 o 
   4  16  15       16.59       19.99     21.41 o 
   5  16  15        2.43        6.67     21.43 o 
   1  17  15        0.27      -22.14     23.52 o 
   2  17  15       83.65      131.70     27.57 o 
   3  17  15        8.62        3.34     21.56 o 
   4  17  15        1.61       12.78     23.56 o 
   0  18  15       85.91       23.07     47.16 o 
   1  18  15       14.27       41.95     35.57 o 
   2  18  15        0.02       -0.47     25.08 o 
   3  18  15        0.40       17.29     22.84 o 
   0   0  16     3959.59     3852.31    176.00 o 
   1   0  16    10740.92    11072.86    165.37 o 
   2   0  16        1.82        0.15      7.61 o 
   3   0  16     1532.75     1564.57     44.91 o 
   4   0  16       73.09       63.40     13.50 o 
   5   0  16      117.41      112.68     15.30 o 
   6   0  16     5443.21     5405.75    118.02 o 
   7   0  16      469.65      547.63     28.60 o 
   8   0  16     1806.87     1824.61     52.33 o 
   9   0  16       10.55       23.50     15.33 o 
  10   0  16       85.05       69.64     18.98 o 
  11   0  16       18.24       25.87     21.77 o 
   1   1  16        0.26        5.58      5.83 o 
   2   1  16       19.00       13.12      6.25 o 
   3   1  16      127.38      119.12      9.97 o 
   4   1  16     2515.77     2489.82     39.43 o 
   5   1  16      164.72      155.24     12.44 o 
   6   1  16     1372.62     1388.94     32.18 o 
   7   1  16        0.14        2.54      9.97 o 
   8   1  16      257.12      285.40     23.09 o 
   9   1  16       63.32       95.00     18.68 o 
  10   1  16      650.64      652.16     27.71 o 
  11   1  16       31.04        5.33     15.37 o 
   0   2  16     4238.25     4311.14     60.39 o 
   1   2  16      450.20      464.52     11.84 o 
   2   2  16      128.58      150.81      8.97 o 
   3   2  16       23.79       21.48      7.79 o 
   4   2  16       19.67       20.62      5.69 o 
   5   2  16      273.13      302.52     14.18 o 
   6   2  16       24.82       30.61     10.81 o 
   7   2  16        0.05       -8.56      9.24 o 
   8   2  16       96.38       76.11     17.71 o 
   9   2  16        0.91      -14.72     10.45 o 
  10   2  16       27.19       14.09     12.66 o 
  11   2  16        5.86       41.01     17.96 o 
   1   3  16       17.99       21.67      4.84 o 
   2   3  16      250.90      275.76     10.96 o 
   3   3  16        9.25       17.77      6.82 o 
   4   3  16      564.83      610.91     19.05 o 
   5   3  16        1.83       -0.10      5.72 o 
   6   3  16      604.29      582.52     19.75 o 
   7   3  16       39.48       31.64     15.02 o 
   8   3  16       89.11       37.28     13.05 o 
   9   3  16        4.97       12.75     11.27 o 
  10   3  16        0.59        0.16     13.12 o 
   0   4  16        7.45        5.77      8.57 o 
   1   4  16      244.18      249.86     12.39 o 
   2   4  16       78.53       79.43     11.25 o 
   3   4  16      156.56      175.04     10.95 o 
   4   4  16     1939.82     1818.10     30.54 o 
   5   4  16      181.94      178.66     10.40 o 
   6   4  16       52.51       32.15      9.57 o 
   7   4  16       95.54       70.17     12.18 o 
   8   4  16      180.68      174.15     16.12 o 
   9   4  16       14.30        7.54     12.16 o 
  10   4  16       62.04       37.84     15.44 o 
   1   5  16       20.46        0.30      6.75 o 
   2   5  16       87.28       39.83     11.39 o 
   3   5  16      100.17      110.86     11.43 o 
   4   5  16     4591.71     4571.52     60.20 o 
   5   5  16      770.44      814.52     26.50 o 
   6   5  16        2.07       -6.30      9.64 o 
   7   5  16      130.88      129.33     14.83 o 
   8   5  16      176.96      192.50     16.77 o 
   9   5  16        5.65       -1.80     12.06 o 
  10   5  16       39.42       22.37     14.58 o 
   0   6  16     3297.86     3224.44     65.93 o 
   1   6  16      534.21      477.86     20.87 o 
   2   6  16      232.28      217.76     18.21 o 
   3   6  16       18.73       12.14      9.16 o 
   4   6  16       40.61       44.87     10.33 o 
   5   6  16      464.76      473.66     25.64 o 
   6   6  16       31.59       20.85     11.36 o 
   7   6  16        0.00      -12.28     14.83 o 
   8   6  16        0.06      -10.39     10.18 o 
   9   6  16       46.90       75.10     16.63 o 
  10   6  16       14.55       17.12     14.78 o 
   1   7  16       59.50       49.52     11.11 o 
   2   7  16      147.57      163.65     14.81 o 
   3   7  16       98.22       75.68     14.17 o 
   4   7  16     2549.22     2546.85     50.20 o 
   5   7  16       18.55       25.24     13.49 o 
   6   7  16      245.27      262.76     18.86 o 
   7   7  16       83.23       86.08     16.30 o 
   8   7  16       28.55       21.58     15.52 o 
   9   7  16        5.98        0.50     14.90 o 
  10   7  16      121.80      153.42     23.77 o 
   0   8  16      480.02      423.49     43.99 o 
   1   8  16       64.14       59.78     13.91 o 
   2   8  16     1175.80     1078.15     31.51 o 
   3   8  16      316.48      295.28     18.13 o 
   4   8  16      105.65      122.26     15.96 o 
   5   8  16      710.39      721.53     31.48 o 
   6   8  16     2433.81     2310.68     51.28 o 
   7   8  16       12.76        9.93     11.92 o 
   8   8  16        6.52       12.25     13.94 o 
   9   8  16        9.10        7.23     15.70 o 
  10   8  16        1.10      -11.17     21.68 o 
   1   9  16      145.13      126.34     13.67 o 
   2   9  16     1254.99     1198.46     31.16 o 
   3   9  16        0.04       -0.81     10.05 o 
   4   9  16     2680.68     2709.79     61.34 o 
   5   9  16       51.03       26.72     18.77 o 
   6   9  16       64.87       87.93     19.07 o 
   7   9  16       91.70       80.52     16.15 o 
   8   9  16       22.09        4.33     13.02 o 
   9   9  16       11.72        9.11     13.79 o 
   0  10  16      650.17      684.10     38.18 o 
   1  10  16      184.65      132.38     14.56 o 
   2  10  16       74.24       51.35     12.26 o 
   3  10  16       27.78       35.03     13.22 o 
   4  10  16        3.62       -2.23     13.41 o 
   5  10  16        4.40      -18.10     12.45 o 
   6  10  16      265.10      193.82     25.33 o 
   7  10  16        7.46       -1.35     21.02 o 
   8  10  16        0.01       -1.88     11.88 o 
   9  10  16       58.71       60.46     16.52 o 
   1  11  16       42.61       23.02     12.71 o 
   2  11  16       10.51       19.01     12.51 o 
   3  11  16      204.08      179.95     21.25 o 
   4  11  16       10.80       -6.72     13.75 o 
   5  11  16       17.27       17.56     14.02 o 
   6  11  16       11.04       24.48     17.65 o 
   7  11  16       65.97       16.91     21.72 o 
   8  11  16        1.26       -1.74     12.87 o 
   0  12  16      248.56      253.21     44.43 o 
   1  12  16      104.94      122.54     17.35 o 
   2  12  16      128.20      120.64     19.10 o 
   3  12  16       98.53       85.16     18.20 o 
   4  12  16       36.82       41.26     16.21 o 
   5  12  16       19.73       18.12     15.00 o 
   6  12  16      101.62      138.38     23.95 o 
   7  12  16        1.95       12.98     18.78 o 
   8  12  16       39.21       41.16     24.41 o 
   1  13  16      203.80      207.04     19.78 o 
   2  13  16        0.58        4.96     17.27 o 
   3  13  16       16.66        9.94     18.48 o 
   4  13  16        7.37        4.64     16.03 o 
   5  13  16       19.13        1.54     15.88 o 
   6  13  16        5.10      -13.53     17.35 o 
   7  13  16       75.69       37.18     30.86 o 
   0  14  16     2883.76     3147.56     91.35 o 
   1  14  16     1188.91     1052.48     40.14 o 
   2  14  16        9.54       16.10     20.27 o 
   3  14  16       62.77       34.96     21.80 o 
   4  14  16        1.77       35.63     20.88 o 
   5  14  16        1.20        4.46     19.22 o 
   6  14  16       77.68       66.23     22.57 o 
   7  14  16        0.73        4.73     20.93 o 
   1  15  16       42.70       51.78     20.30 o 
   2  15  16        6.59        5.67     19.94 o 
   3  15  16        7.23        0.78     20.73 o 
   4  15  16        0.39       11.58     21.44 o 
   5  15  16        8.20      -22.43     19.57 o 
   6  15  16       21.53       -2.04     31.76 o 
   0  16  16        0.91       11.47     42.27 o 
   1  16  16        1.13        8.24     19.51 o 
   2  16  16       49.59       57.69     24.68 o 
   3  16  16      240.47      260.54     34.04 o 
   4  16  16       18.32       21.62     22.80 o 
   5  16  16       41.91       67.08     33.26 o 
   1  17  16       38.24       22.81     23.61 o 
   2  17  16       43.77       24.26     30.60 o 
   3  17  16      114.95       59.99     30.91 o 
   4  17  16       97.85       98.94     28.49 o 
   0  18  16        2.44      -29.90     43.81 o 
   1  18  16        0.09       36.09     29.92 o 
   2  18  16       10.65       11.04     27.51 o 
   1   1  17      624.27      655.36     24.27 o 
   2   1  17     1279.64     1282.13     25.37 o 
   3   1  17       11.15       -4.63      6.87 o 
   4   1  17      292.32      280.53     13.96 o 
   5   1  17      149.41      141.28     11.66 o 
   6   1  17      779.25      865.05     25.87 o 
   7   1  17        6.90      -13.27      9.80 o 
   8   1  17      104.33      115.81     14.78 o 
   9   1  17       17.93        9.18     11.68 o 
  10   1  17        0.07       11.33     14.46 o 
   0   2  17     1837.21     1774.19     37.89 o 
   1   2  17      223.99      276.24     17.26 o 
   2   2  17       22.42       26.97      7.48 o 
   3   2  17      540.41      506.07     18.39 o 
   4   2  17       48.55       61.85      7.56 o 
   5   2  17        0.28       -0.81      5.90 o 
   6   2  17     1604.59     1553.49     34.55 o 
   7   2  17       14.47        7.60     10.24 o 
   8   2  17       40.30       48.56     12.60 o 
   9   2  17      318.93      286.26     21.27 o 
  10   2  17       71.22       62.38     16.52 o 
   1   3  17      142.67      131.05      7.44 o 
   2   3  17        1.82       -2.94      4.94 o 
   3   3  17     1142.21     1114.75     24.43 o 
   4   3  17      162.36      166.98     11.47 o 
   5   3  17      125.08      117.21      9.85 o 
   6   3  17       48.25       42.87     11.11 o 
   7   3  17      139.38      102.68     13.88 o 
   8   3  17        5.62       12.62     11.22 o 
   9   3  17      409.14      469.25     25.53 o 
  10   3  17        0.64      -20.31     13.54 o 
   0   4  17      245.44      325.60     18.65 o 
   1   4  17      121.55      136.05      8.68 o 
   2   4  17      246.05      272.32     14.96 o 
   3   4  17       38.75       29.82      7.42 o 
   4   4  17       20.25       21.99      6.97 o 
   5   4  17      334.99      367.37     15.39 o 
   6   4  17        1.83        5.19      9.47 o 
   7   4  17      104.24       85.73     13.48 o 
   8   4  17        8.38       14.20     10.78 o 
   9   4  17        0.26        2.94     11.70 o 
  10   4  17        1.13       20.89     14.81 o 
   1   5  17        0.02        1.47      8.03 o 
   2   5  17      298.68      284.42     19.02 o 
   3   5  17      259.94      242.77     13.25 o 
   4   5  17      568.61      509.30     17.84 o 
   5   5  17      427.91      451.50     18.41 o 
   6   5  17       43.99       26.23     12.79 o 
   7   5  17      433.24      410.19     24.29 o 
   8   5  17       75.07       65.76     13.89 o 
   9   5  17       20.41       -6.55     13.17 o 
  10   5  17       15.16       23.84     16.30 o 
   0   6  17      810.21      846.43     32.68 o 
   1   6  17      139.86      162.80     15.05 o 
   2   6  17      134.86       78.89     16.21 o 
   3   6  17     1311.50     1177.24     32.20 o 
   4   6  17     1017.11      994.93     26.38 o 
   5   6  17     1279.26     1248.30     31.46 o 
   6   6  17      309.65      314.13     22.21 o 
   7   6  17       25.04        4.19     13.61 o 
   8   6  17        0.11      -13.49     15.14 o 
   9   6  17       12.69       26.63     14.21 o 
  10   6  17       22.35       33.26     19.54 o 
   1   7  17      157.75      140.16     14.76 o 
   2   7  17        3.54       -9.16      9.07 o 
   3   7  17      376.22      384.82     20.52 o 
   4   7  17     4097.28     3980.10     68.19 o 
   5   7  17     1994.27     1983.16     46.54 o 
   6   7  17       87.56       58.08     22.10 o 
   7   7  17       12.82       24.23     13.06 o 
   8   7  17        3.16       11.88     16.37 o 
   9   7  17      131.45      109.09     22.00 o 
  10   7  17       69.36       67.02     31.68 o 
   0   8  17      530.07      442.81     41.60 o 
   1   8  17      157.65      161.42     15.94 o 
   2   8  17      699.62      709.57     27.14 o 
   3   8  17     2270.58     2327.12     47.68 o 
   4   8  17       35.36       44.14     15.31 o 
   5   8  17     3416.62     3420.93     78.20 o 
   6   8  17        0.10       -2.91     15.86 o 
   7   8  17       40.24       29.31     13.50 o 
   8   8  17        4.95       -1.92     14.83 o 
   9   8  17       79.91       77.41     47.31 o 
   1   9  17       18.50       16.86     10.64 o 
   2   9  17     1319.67     1330.59     33.77 o 
   3   9  17      645.33      677.43     24.65 o 
   4   9  17       47.65       63.37     18.40 o 
   5   9  17       10.18      -18.62     14.62 o 
   6   9  17       47.36       71.91     19.81 o 
   7   9  17       12.42       11.62     16.83 o 
   8   9  17       31.01       15.02     16.98 o 
   9   9  17       10.61       16.12     17.30 o 
   0  10  17      307.58      331.64     29.82 o 
   1  10  17        7.05       21.27     11.60 o 
   2  10  17        3.62       27.56     12.37 o 
   3  10  17      264.89      266.44     24.93 o 
   4  10  17      138.03      167.38     23.22 o 
   5  10  17       25.89       27.34     23.71 o 
   6  10  17      345.76      373.21     30.94 o 
   7  10  17      131.81      124.19     22.37 o 
   8  10  17       40.54       26.72     14.63 o 
   9  10  17       25.36        8.47     17.18 o 
   1  11  17      322.66      357.35     22.90 o 
   2  11  17      172.20      187.44     18.88 o 
   3  11  17        2.35      -13.41     22.10 o 
   4  11  17      124.55      132.69     20.30 o 
   5  11  17       50.78       44.64     20.59 o 
   6  11  17        0.23       -5.98     16.55 o 
   7  11  17      122.34       74.15     20.34 o 
   8  11  17        8.64       19.48     14.20 o 
   0  12  17      427.69      469.45     36.00 o 
   1  12  17        2.48       18.17     13.80 o 
   2  12  17      259.32      258.69     23.62 o 
   3  12  17       55.22       16.46     18.84 o 
   4  12  17        7.24       -6.28     13.87 o 
   5  12  17        3.10        4.21     14.93 o 
   6  12  17       55.62       30.45     18.31 o 
   7  12  17       10.35       20.28     20.00 o 
   8  12  17       15.10       17.67     18.23 o 
   1  13  17      226.42      224.14     21.04 o 
   2  13  17       20.00       31.96     19.15 o 
   3  13  17       14.23      -10.98     18.25 o 
   4  13  17       88.13      121.90     24.50 o 
   5  13  17      118.09       96.04     20.96 o 
   6  13  17      102.48      120.92     24.77 o 
   7  13  17       77.26       59.38     28.64 o 
   0  14  17      341.42      278.68     32.65 o 
   1  14  17      259.23      207.82     26.93 o 
   2  14  17       76.82       49.35     21.28 o 
   3  14  17       11.43       -5.34     20.40 o 
   4  14  17      165.60      186.07     27.76 o 
   5  14  17       52.41       32.72     32.87 o 
   6  14  17       32.31       20.58     24.40 o 
   1  15  17       22.25       24.47     20.13 o 
   2  15  17        5.55        8.02     20.65 o 
   3  15  17      283.51      361.34     34.56 o 
   4  15  17      234.65      182.74     29.30 o 
   5  15  17      361.14      349.89     47.18 o 
   6  15  17        4.05       15.45     26.87 o 
   0  16  17      311.74      311.51     63.80 o 
   1  16  17       99.65      102.38     25.98 o 
   2  16  17       21.56       36.02     22.20 o 
   3  16  17       31.91       60.78     23.91 o 
   4  16  17       26.98       52.48     24.37 o 
   5  16  17        6.97       -3.56     22.27 o 
   1  17  17       15.53       11.97     31.06 o 
   2  17  17        2.43      -11.77     32.83 o 
   3  17  17       66.24      109.22     27.66 o 
   0  18  17      214.07      341.77     73.84 o 
   1  18  17        2.68        4.28     33.50 o 
   0   0  18     1639.62     1654.44     64.24 o 
   1   0  18     1628.06     1660.15     42.34 o 
   2   0  18       24.84       44.01     11.66 o 
   3   0  18      645.31      620.81     26.99 o 
   4   0  18      200.49      229.25     27.00 o 
   5   0  18      461.63      482.29     33.97 o 
   6   0  18      670.65      661.85     39.11 o 
   7   0  18      282.92      261.48     29.57 o 
   8   0  18      125.04       87.53     21.91 o 
   9   0  18       59.92       31.74     21.39 o 
  10   0  18      339.92      309.69     35.22 o 
   1   1  18       57.72       77.79      9.29 o 
   2   1  18     1623.54     1648.19     32.02 o 
   3   1  18       31.97       25.14      8.43 o 
   4   1  18      429.79      448.98     17.28 o 
   5   1  18        3.04       -3.84      8.03 o 
   6   1  18      294.26      267.06     25.27 o 
   7   1  18      450.37      408.62     20.55 o 
   8   1  18       28.08       17.47     11.56 o 
   9   1  18      118.55       90.23     17.44 o 
  10   1  18        0.01       -1.78     14.63 o 
   0   2  18     2293.29     2272.36     44.99 o 
   1   2  18       87.00       88.29      9.10 o 
   2   2  18      579.71      685.72     18.34 o 
   3   2  18        8.95       12.96      8.05 o 
   4   2  18       61.46       90.60     13.75 o 
   5   2  18       50.97       35.63      8.09 o 
   6   2  18       54.04       37.75     11.16 o 
   7   2  18      255.18      224.10     16.98 o 
   8   2  18       24.25       12.93     10.84 o 
   9   2  18      121.89      119.78     18.32 o 
  10   2  18      164.10      144.30     20.12 o 
   1   3  18      179.46      219.87     11.43 o 
   2   3  18        5.39        2.65      7.28 o 
   3   3  18      119.59      106.86     11.72 o 
   4   3  18      162.56      168.27     10.02 o 
   5   3  18        5.35       22.07      8.46 o 
   6   3  18      207.42      195.27     15.38 o 
   7   3  18      197.35      171.59     15.79 o 
   8   3  18        6.27        2.48     10.79 o 
   9   3  18       13.66      -11.47     13.50 o 
  10   3  18       26.52       16.89     15.15 o 
   0   4  18      428.17      404.97     20.53 o 
   1   4  18     1011.77     1060.70     21.50 o 
   2   4  18      153.31      126.46     11.43 o 
   3   4  18       11.59       20.23      5.68 o 
   4   4  18       62.48       57.72      8.14 o 
   5   4  18      213.28      210.22     15.24 o 
   6   4  18      452.28      429.60     20.21 o 
   7   4  18       15.65       15.72     11.03 o 
   8   4  18      141.18      136.47     15.62 o 
   9   4  18        0.84       -8.93     13.40 o 
  10   4  18       39.49       21.57     15.85 o 
   1   5  18      348.94      322.86     13.52 o 
   2   5  18      646.79      608.81     26.15 o 
   3   5  18      686.74      695.80     20.29 o 
   4   5  18        0.86        3.32      6.99 o 
   5   5  18       27.22       36.13     10.99 o 
   6   5  18       16.23        1.71     16.87 o 
   7   5  18        0.11       15.44     13.05 o 
   8   5  18       52.44       42.79     13.08 o 
   9   5  18       48.08       42.90     16.65 o 
  10   5  18      206.72      187.39     26.55 o 
   0   6  18       36.40       28.09     11.70 o 
   1   6  18       26.91       28.08     10.66 o 
   2   6  18        2.17       18.60     10.34 o 
   3   6  18      206.22      243.36     18.07 o 
   4   6  18      787.69      767.36     22.77 o 
   5   6  18      303.46      292.74     18.68 o 
   6   6  18      196.58      225.78     20.54 o 
   7   6  18        5.89       -9.29     12.07 o 
   8   6  18        4.12       26.24     15.29 o 
   9   6  18        2.08       -8.43     17.08 o 
  10   6  18      127.17      126.72     35.57 o 
   1   7  18       18.80       21.63     10.95 o 
   2   7  18      293.23      336.29     20.40 o 
   3   7  18      563.59      526.65     28.68 o 
   4   7  18       32.80       72.24     13.77 o 
   5   7  18        0.00       11.55     12.18 o 
   6   7  18      319.48      336.58     21.64 o 
   7   7  18       18.41       27.32     15.63 o 
   8   7  18       24.00       27.50     17.61 o 
   9   7  18       71.21       40.04     24.85 o 
   0   8  18       11.73      -16.43     18.79 o 
   1   8  18     1422.77     1339.08     37.02 o 
   2   8  18      158.77      149.18     21.46 o 
   3   8  18      148.38      158.21     18.43 o 
   4   8  18      130.34      104.99     18.56 o 
   5   8  18      976.50     1066.17     38.90 o 
   6   8  18       67.12       81.49     15.82 o 
   7   8  18      111.08      102.43     17.81 o 
   8   8  18       12.20       33.17     19.36 o 
   9   8  18       12.32       28.05     23.90 o 
   1   9  18        1.23        7.95     11.55 o 
   2   9  18      731.23      795.91     29.36 o 
   3   9  18     1046.41     1083.25     39.38 o 
   4   9  18      236.90      193.34     23.76 o 
   5   9  18      124.19       97.49     20.10 o 
   6   9  18      159.53      175.89     24.68 o 
   7   9  18        1.16       -4.85     14.04 o 
   8   9  18        7.76        9.01     24.32 o 
   9   9  18        0.01       24.77     17.67 o 
   0  10  18     4088.68     3938.17     99.96 o 
   1  10  18       66.43       36.53     17.38 o 
   2  10  18      215.71      182.77     18.56 o 
   3  10  18       14.46        4.74     15.94 o 
   4  10  18      232.54      205.65     24.32 o 
   5  10  18       74.67       59.79     18.30 o 
   6  10  18       14.13      -14.84     19.87 o 
   7  10  18       73.76       91.93     20.89 o 
   8  10  18        6.94        5.43     17.04 o 
   1  11  18      609.40      655.37     29.02 o 
   2  11  18       71.90       60.64     14.03 o 
   3  11  18       14.00       12.25     14.73 o 
   4  11  18       40.68       27.34     28.78 o 
   5  11  18       57.66       59.10     17.28 o 
   6  11  18        0.05        2.57     17.78 o 
   7  11  18        2.08      -16.33     15.21 o 
   8  11  18        0.00       -5.17     16.65 o 
   0  12  18     2709.36     2883.60     85.30 o 
   1  12  18      738.49      770.85     35.99 o 
   2  12  18       11.86       10.99     18.07 o 
   3  12  18        0.53       -1.86     17.74 o 
   4  12  18        9.72        5.59     15.09 o 
   5  12  18      141.66      113.82     20.63 o 
   6  12  18       16.87       18.01     19.51 o 
   7  12  18       11.97       -7.97     19.10 o 
   1  13  18       65.71       48.95     17.30 o 
   2  13  18      145.91      140.98     25.53 o 
   3  13  18       26.46       35.56     20.85 o 
   4  13  18      450.02      438.89     35.18 o 
   5  13  18        6.72       10.86     20.16 o 
   6  13  18        7.66       36.46     26.47 o 
   7  13  18       11.73       40.86     27.24 o 
   0  14  18      142.31       75.28     24.99 o 
   1  14  18      464.15      392.90     33.34 o 
   2  14  18       84.51       90.95     25.09 o 
   3  14  18        3.86       -2.90     23.12 o 
   4  14  18        5.66        3.22     20.13 o 
   5  14  18       41.44       72.89     39.91 o 
   6  14  18       29.55       23.33     25.89 o 
   1  15  18      173.07      153.17     26.82 o 
   2  15  18       39.73       44.45     23.25 o 
   3  15  18       19.76      -18.50     20.59 o 
   4  15  18        0.34       -1.62     28.94 o 
   5  15  18        7.19        7.70     30.15 o 
   0  16  18       75.82       57.73     47.55 o 
   1  16  18       44.63       79.50     28.31 o 
   2  16  18       64.54       53.16     22.97 o 
   3  16  18      159.14      201.36     30.78 o 
   4  16  18        0.32      -30.03     20.02 o 
   1  17  18        0.31       27.61     36.66 o 
   2  17  18      111.12      157.82     30.84 o 
   3  17  18       16.64      -18.81     22.09 o 
   1   1  19      399.08      417.75     15.36 o 
   2   1  19       80.71       82.01      9.59 o 
   3   1  19       95.12      113.51     11.52 o 
   4   1  19       12.49        4.58      7.87 o 
   5   1  19      399.81      375.53     17.28 o 
   6   1  19     1955.88     1702.92     43.00 o 
   7   1  19      262.77      237.18     20.36 o 
   8   1  19       85.29       76.54     16.15 o 
   9   1  19       31.39       50.20     16.23 o 
  10   1  19       10.18       -8.19     14.45 o 
   0   2  19      373.79      382.66     18.62 o 
   1   2  19       76.82       79.65      9.87 o 
   2   2  19      414.18      414.75     20.42 o 
   3   2  19      440.40      409.19     17.79 o 
   4   2  19       40.58       52.37     10.52 o 
   5   2  19      219.39      229.35     16.83 o 
   6   2  19       41.39       40.71     11.28 o 
   7   2  19      432.99      433.68     21.15 o 
   8   2  19      334.17      272.30     22.55 o 
   9   2  19       30.39       36.06     15.49 o 
  10   2  19       64.76       50.31     17.17 o 
   1   3  19       46.57       61.09      6.83 o 
   2   3  19      238.59      229.89     13.92 o 
   3   3  19       72.05       59.37     10.94 o 
   4   3  19      142.92      148.33     15.56 o 
   5   3  19     1840.12     1802.48     35.64 o 
   6   3  19       37.89       12.42      9.95 o 
   7   3  19       10.50       17.94     10.93 o 
   8   3  19      138.56      118.54     20.44 o 
   9   3  19        6.02        5.31     14.00 o 
  10   3  19       53.86       34.80     16.75 o 
   0   4  19     2039.97     2070.36     44.47 o 
   1   4  19      849.48      827.84     17.98 o 
   2   4  19       31.61       14.76      7.68 o 
   3   4  19        0.01        0.06      6.56 o 
   4   4  19      657.13      652.21     17.54 o 
   5   4  19       30.03       55.98     12.27 o 
   6   4  19       33.52       51.84     14.94 o 
   7   4  19        0.03        2.65     10.57 o 
   8   4  19        0.23      -11.44     12.56 o 
   9   4  19        0.50       -0.47     13.85 o 
  10   4  19       15.68       -3.29     15.98 o 
   1   5  19        8.58       13.61      7.48 o 
   2   5  19      287.88      281.82     15.99 o 
   3   5  19      533.46      515.42     18.91 o 
   4   5  19      350.11      366.75     17.21 o 
   5   5  19       92.85       74.52     15.45 o 
   6   5  19       47.41       61.86     14.22 o 
   7   5  19      146.09      156.58     24.95 o 
   8   5  19        2.80       13.01     16.58 o 
   9   5  19       30.24       26.45     18.96 o 
   0   6  19      273.46      269.93     21.15 o 
   1   6  19       65.10       71.09     13.09 o 
   2   6  19       68.43       58.98     13.85 o 
   3   6  19     2629.48     2638.14     48.80 o 
   4   6  19      731.88      766.36     29.47 o 
   5   6  19       13.43       16.53     10.45 o 
   6   6  19      233.62      268.45     21.43 o 
   7   6  19        5.41       13.68     19.91 o 
   8   6  19       26.89       64.34     24.43 o 
   9   6  19       27.06       21.04     31.91 o 
   1   7  19       41.39       31.00     12.24 o 
   2   7  19     4369.50     4345.17     73.89 o 
   3   7  19      886.89      914.58     34.16 o 
   4   7  19     1600.86     1482.58     40.51 o 
   5   7  19      896.21      927.71     36.56 o 
   6   7  19       46.08       46.61     14.96 o 
   7   7  19      100.43      121.92     22.59 o 
   8   7  19      130.20      156.47     40.98 o 
   9   7  19       37.60       29.71     24.38 o 
   0   8  19      274.82      266.45     34.98 o 
   1   8  19       44.38       29.92     12.82 o 
   2   8  19      127.16      134.99     17.71 o 
   3   8  19     1800.94     1795.15     48.07 o 
   4   8  19      533.67      490.20     39.63 o 
   5   8  19     1124.47     1086.40     39.53 o 
   6   8  19      231.21      191.95     31.17 o 
   7   8  19       29.84       10.16     18.20 o 
   8   8  19      139.78      120.92     24.69 o 
   9   8  19        3.23       19.90     24.35 o 
   1   9  19       79.87      110.96     20.40 o 
   2   9  19      561.59      652.01     33.68 o 
   3   9  19       46.51       61.55     16.58 o 
   4   9  19       64.16       50.26     17.75 o 
   5   9  19       90.39       86.74     20.63 o 
   6   9  19       68.77       99.55     21.92 o 
   7   9  19      111.27      109.68     23.76 o 
   8   9  19        5.67       14.64     20.54 o 
   0  10  19        1.45        8.49     17.88 o 
   1  10  19      451.04      423.96     27.00 o 
   2  10  19      402.81      404.86     23.74 o 
   3  10  19       56.92       46.89     18.53 o 
   4  10  19       23.39       26.77     17.35 o 
   5  10  19       92.54       86.66     23.86 o 
   6  10  19       10.65       19.99     18.00 o 
   7  10  19       10.09        4.57     16.87 o 
   8  10  19       30.26       18.18     22.74 o 
   1  11  19      748.06      719.15     30.24 o 
   2  11  19      296.80      278.82     28.94 o 
   3  11  19       14.53       15.44     18.74 o 
   4  11  19       67.07       54.78     17.51 o 
   5  11  19       58.09       77.29     18.80 o 
   6  11  19      607.67      568.75     37.88 o 
   7  11  19       39.84       34.66     18.81 o 
   8  11  19       38.77       40.86     25.42 o 
   0  12  19      251.29      293.55     37.26 o 
   1  12  19      304.89      310.24     23.43 o 
   2  12  19        0.30       -1.66     18.46 o 
   3  12  19       20.37        4.01     18.66 o 
   4  12  19       25.94       36.98     21.03 o 
   5  12  19       10.57       12.93     20.63 o 
   6  12  19       21.39       -7.67     23.21 o 
   7  12  19       31.72        9.52     18.24 o 
   1  13  19       32.86       24.20     17.23 o 
   2  13  19       33.50       39.48     19.68 o 
   3  13  19        5.23        0.06     19.42 o 
   4  13  19       41.36       42.30     22.74 o 
   5  13  19      211.23      229.87     30.71 o 
   6  13  19       61.15       42.95     27.60 o 
   0  14  19       23.62       36.64     23.09 o 
   1  14  19      333.83      340.27     34.27 o 
   2  14  19        9.59       -7.69     19.10 o 
   3  14  19       44.20       95.33     24.57 o 
   4  14  19       92.23       90.34     24.98 o 
   5  14  19       19.60       23.60     26.09 o 
   6  14  19        2.44      -13.62     25.49 o 
   1  15  19       63.15       74.53     23.71 o 
   2  15  19        9.40       15.31     22.04 o 
   3  15  19       72.12       49.68     23.50 o 
   4  15  19       49.36       38.56     33.46 o 
   5  15  19       97.89      118.77     32.32 o 
   0  16  19      151.55      220.88     64.18 o 
   1  16  19      451.30      475.25     44.02 o 
   2  16  19        7.56       20.03     22.71 o 
   3  16  19        2.86       42.57     24.70 o 
   4  16  19      134.26      145.87     30.34 o 
   1  17  19       83.37      103.89     37.45 o 
   2  17  19       56.88       59.39     30.50 o 
   0   0  20       69.29       58.75     26.42 o 
   1   0  20      135.26      114.69     13.09 o 
   2   0  20      982.68     1046.52     45.61 o 
   3   0  20      274.53      238.88     22.51 o 
   4   0  20      415.31      435.73     26.01 o 
   5   0  20      528.00      587.81     37.81 o 
   6   0  20     1034.14     1129.33     50.68 o 
   7   0  20        6.37       21.44     18.01 o 
   8   0  20      457.04      358.14     35.78 o 
   9   0  20      251.90      232.27     58.94 o 
  10   0  20       40.17      -33.34     22.23 o 
   1   1  20       40.74       40.25      8.24 o 
   2   1  20      671.94      661.19     19.95 o 
   3   1  20       59.43       45.64     12.63 o 
   4   1  20      115.86      115.94     12.98 o 
   5   1  20      351.11      358.18     19.80 o 
   6   1  20      315.95      280.70     21.53 o 
   7   1  20      139.60      153.69     18.25 o 
   8   1  20       29.43       54.28     16.02 o 
   9   1  20        0.74       -4.41     14.58 o 
  10   1  20      258.47      268.88     25.46 o 
   0   2  20      487.08      508.07     27.37 o 
   1   2  20        7.45       13.85      7.70 o 
   2   2  20      161.46      155.93     13.22 o 
   3   2  20      111.78      103.70     11.88 o 
   4   2  20      211.68      237.94     16.09 o 
   5   2  20      281.62      303.60     19.03 o 
   6   2  20       57.95       38.00     14.08 o 
   7   2  20      214.36      182.02     19.28 o 
   8   2  20        2.62      -14.00     12.08 o 
   9   2  20       44.23       17.68     14.95 o 
  10   2  20       38.08       17.71     19.88 o 
   1   3  20      329.66      371.01     12.16 o 
   2   3  20       16.72        8.94      8.49 o 
   3   3  20       18.58       16.84      9.64 o 
   4   3  20      367.92      378.34     25.33 o 
   5   3  20        5.39       -9.43     11.62 o 
   6   3  20      149.44      134.43     17.41 o 
   7   3  20       49.60       14.45     16.22 o 
   8   3  20       25.91       18.64     17.66 o 
   9   3  20       15.72       24.08     15.74 o 
   0   4  20      449.73      424.85     23.05 o 
   1   4  20      232.60      209.12     10.43 o 
   2   4  20      108.03      138.32     10.83 o 
   3   4  20        7.03        5.98      8.73 o 
   4   4  20       78.89       99.03     15.49 o 
   5   4  20     1937.01     1967.19     51.23 o 
   6   4  20       54.99       76.23     18.96 o 
   7   4  20      143.73      157.86     20.18 o 
   8   4  20        0.29       -8.29     13.05 o 
   9   4  20       33.11       17.41     17.22 o 
   1   5  20       56.87       66.22      9.29 o 
   2   5  20       31.60       24.02      7.73 o 
   3   5  20       23.30        2.92      9.73 o 
   4   5  20       24.92        4.66      9.66 o 
   5   5  20      104.10      121.54     13.46 o 
   6   5  20      177.60      219.95     25.68 o 
   7   5  20        4.35        2.48     19.36 o 
   8   5  20        3.36       14.79     21.54 o 
   9   5  20        0.32       -9.64     17.92 o 
   0   6  20      291.78      252.65     20.48 o 
   1   6  20      444.90      487.67     21.54 o 
   2   6  20       42.46       46.58     13.21 o 
   3   6  20      340.93      357.23     26.34 o 
   4   6  20      125.39      148.45     17.78 o 
   5   6  20       41.55       34.60     14.21 o 
   6   6  20        1.26        9.43     17.62 o 
   7   6  20        0.12       23.87     21.61 o 
   8   6  20        1.74      -12.51     21.36 o 
   9   6  20        0.42        5.39     21.97 o 
   1   7  20        6.54        7.77     10.51 o 
   2   7  20       60.61       99.13     16.22 o 
   3   7  20       29.19       43.08     15.08 o 
   4   7  20       29.58       23.56     14.41 o 
   5   7  20        7.53       -4.03     10.95 o 
   6   7  20       54.64      119.56     22.29 o 
   7   7  20        8.43       27.24     18.30 o 
   8   7  20       26.23       51.64     24.93 o 
   9   7  20        5.05       -7.34     34.23 o 
   0   8  20      198.85      242.40     35.58 o 
   1   8  20       93.01       85.76     17.03 o 
   2   8  20     1570.31     1559.06     45.99 o 
   3   8  20     1383.12     1418.10     50.58 o 
   4   8  20      124.49      153.91     23.23 o 
   5   8  20       93.60       78.96     18.28 o 
   6   8  20      419.12      405.99     34.48 o 
   7   8  20       12.68       21.63     20.32 o 
   8   8  20       82.15       85.72     23.09 o 
   1   9  20     1146.08     1093.53     56.31 o 
   2   9  20        2.24        4.26     16.03 o 
   3   9  20       26.39       12.15     17.16 o 
   4   9  20      345.77      341.86     33.28 o 
   5   9  20       52.62       39.45     16.35 o 
   6   9  20       27.39       29.41     20.05 o 
   7   9  20       11.24        4.55     18.49 o 
   8   9  20       90.40       94.58     30.30 o 
   0  10  20       21.23        0.55     24.41 o 
   1  10  20       10.37       13.40     16.11 o 
   2  10  20      118.93      135.08     19.69 o 
   3  10  20        4.62        6.80     20.87 o 
   4  10  20       20.45       25.72     17.41 o 
   5  10  20       35.34       38.29     19.01 o 
   6  10  20       54.89       47.14     20.43 o 
   7  10  20       56.86       51.43     22.43 o 
   8  10  20       22.93       45.87     19.89 o 
   1  11  20        0.02      -18.35     12.23 o 
   2  11  20      127.20      123.00     24.12 o 
   3  11  20      123.46      100.51     22.74 o 
   4  11  20       83.60       85.25     23.08 o 
   5  11  20       79.73       56.06     19.88 o 
   6  11  20        0.21       -2.12     18.80 o 
   7  11  20        0.01       -8.38     17.26 o 
   0  12  20        7.86       18.83     21.42 o 
   1  12  20       57.39       91.58     17.13 o 
   2  12  20       25.28        0.82     18.93 o 
   3  12  20       89.10       71.25     22.50 o 
   4  12  20        5.49        8.58     19.69 o 
   5  12  20        3.38      -23.59     18.76 o 
   6  12  20       54.76       65.05     25.61 o 
   7  12  20       62.67       54.33     26.52 o 
   1  13  20        3.20       25.57     19.62 o 
   2  13  20       23.11       38.45     20.79 o 
   3  13  20       78.93       82.46     23.54 o 
   4  13  20       26.49        8.31     20.23 o 
   5  13  20        1.33       -9.53     19.99 o 
   6  13  20       53.07       47.39     26.74 o 
   0  14  20      200.73      129.06     34.43 o 
   1  14  20       14.09        5.08     19.48 o 
   2  14  20        2.87       -4.76     19.75 o 
   3  14  20       54.53       50.35     22.28 o 
   4  14  20        3.47        5.27     20.92 o 
   5  14  20        2.00       26.90     25.79 o 
   1  15  20        1.09       -6.02     20.80 o 
   2  15  20       48.24       37.80     22.78 o 
   3  15  20        3.82       -4.62     21.51 o 
   4  15  20       73.97       46.40     25.30 o 
   0  16  20        0.80      -26.16     35.56 o 
   1  16  20      102.36       95.18     36.22 o 
   2  16  20        0.85        2.19     23.21 o 
   3  16  20       14.72      -18.72     22.58 o 
   1   1  21      387.21      378.33     15.66 o 
   2   1  21       19.63       17.62      8.73 o 
   3   1  21        2.97        9.05     10.65 o 
   4   1  21       42.26       26.95     11.75 o 
   5   1  21      256.66      266.78     20.95 o 
   6   1  21      198.98      167.96     19.28 o 
   7   1  21       71.45       48.24     21.70 o 
   8   1  21      105.81      115.65     18.62 o 
   9   1  21       27.53        2.79     14.98 o 
   0   2  21     1101.22     1176.02     44.67 o 
   1   2  21        0.73      -10.16      6.78 o 
   2   2  21        2.93       -6.76      8.17 o 
   3   2  21        6.00       -4.32      9.39 o 
   4   2  21      179.27      204.21     15.71 o 
   5   2  21        0.15       -2.00     11.79 o 
   6   2  21      216.70      246.70     21.19 o 
   7   2  21       36.64       18.68     14.21 o 
   8   2  21       15.72       34.06     15.33 o 
   9   2  21       25.63        6.36     15.28 o 
   1   3  21       57.55       42.77      8.40 o 
   2   3  21       87.47       77.95     11.60 o 
   3   3  21        6.06       -6.38      9.21 o 
   4   3  21       65.36       20.72     13.22 o 
   5   3  21      320.52      376.17     22.64 o 
   6   3  21       27.00       25.79     16.00 o 
   7   3  21      139.86      111.92     17.51 o 
   8   3  21      228.51      237.26     31.78 o 
   9   3  21      121.12      140.90     24.97 o 
   0   4  21       27.82       11.44     13.39 o 
   1   4  21      118.99      111.90      9.64 o 
   2   4  21        0.00       -4.12      9.94 o 
   3   4  21       38.64       16.80     12.25 o 
   4   4  21      147.15      163.53     18.21 o 
   5   4  21        4.56       -7.08     12.74 o 
   6   4  21        7.50        2.42     16.85 o 
   7   4  21        0.18      -24.65     16.43 o 
   8   4  21        2.59        2.75     15.45 o 
   9   4  21        5.02      -12.97     17.48 o 
   1   5  21       23.31       12.81      7.14 o 
   2   5  21      150.54      139.15     15.08 o 
   3   5  21        2.25       -7.70      9.93 o 
   4   5  21       88.94       62.23     14.81 o 
   5   5  21       16.75        9.23     13.55 o 
   6   5  21      122.14       69.74     27.67 o 
   7   5  21       71.27       68.39     29.23 o 
   8   5  21        9.22      -26.63     17.75 o 
   9   5  21        0.11       19.21     24.27 o 
   0   6  21       40.44       54.20     14.25 o 
   1   6  21      880.88      893.33     31.16 o 
   2   6  21     2283.88     2255.71     48.81 o 
   3   6  21      122.02      140.32     21.61 o 
   4   6  21      501.18      466.57     21.32 o 
   5   6  21      167.81      226.50     22.57 o 
   6   6  21       78.38       52.88     20.13 o 
   7   6  21      338.38      295.89     35.42 o 
   8   6  21      285.32      310.93     39.23 o 
   9   6  21       25.72       34.09     37.58 o 
   1   7  21     1704.55     1638.63     47.27 o 
   2   7  21     2678.85     2737.57     72.11 o 
   3   7  21     1861.61     1951.43     46.16 o 
   4   7  21       97.44      101.94     18.22 o 
   5   7  21      111.98      127.12     19.49 o 
   6   7  21      190.97      176.14     25.24 o 
   7   7  21       55.57       68.85     21.46 o 
   8   7  21        0.10        6.80     19.22 o 
   0   8  21     6974.48     6827.69    310.97 o 
   1   8  21      771.92      805.14     38.73 o 
   2   8  21      537.92      531.78     32.48 o 
   3   8  21       11.40        3.91     16.60 o 
   4   8  21        0.89        9.69     14.62 o 
   5   8  21      125.45       95.31     19.10 o 
   6   8  21       49.44       61.36     21.25 o 
   7   8  21       93.66       89.34     31.02 o 
   8   8  21       65.21       81.55     23.89 o 
   1   9  21       33.25       10.84     17.53 o 
   2   9  21       13.64       -4.56     16.13 o 
   3   9  21        9.88      -14.03     17.69 o 
   4   9  21      104.74       98.28     24.75 o 
   5   9  21       21.32       15.44     18.54 o 
   6   9  21        2.67        5.26     18.43 o 
   7   9  21       40.89       57.17     31.23 o 
   8   9  21        8.33       20.04     21.93 o 
   0  10  21     1974.09     1837.41     82.32 o 
   1  10  21      122.09      122.02     20.12 o 
   2  10  21      102.45       76.74     20.53 o 
   3  10  21       81.80       78.31     25.63 o 
   4  10  21       36.10       42.28     32.08 o 
   5  10  21        0.01       12.77     20.07 o 
   6  10  21       24.45       23.89     23.41 o 
   7  10  21       22.96       22.51     23.68 o 
   1  11  21       55.22       25.61     14.89 o 
   2  11  21      127.43      129.18     49.77 o 
   3  11  21        3.47       18.57     22.84 o 
   4  11  21       11.10       15.30     23.89 o 
   5  11  21       74.98       66.12     28.50 o 
   6  11  21      120.20      110.47     26.29 o 
   7  11  21        6.38      -23.08     20.10 o 
   0  12  21     1050.87      975.11     51.73 o 
   1  12  21        5.07       11.75     16.83 o 
   2  12  21       10.53       17.25     19.69 o 
   3  12  21       37.93       67.49     21.84 o 
   4  12  21        2.27        9.64     19.04 o 
   5  12  21        0.44      -29.29     22.62 o 
   6  12  21       15.34       41.17     27.26 o 
   1  13  21       21.61        2.05     19.83 o 
   2  13  21       50.66       64.70     22.31 o 
   3  13  21       23.00       21.03     21.13 o 
   4  13  21        7.50       -4.55     20.73 o 
   5  13  21        0.76       18.87     38.83 o 
   0  14  21      159.38      136.89     36.39 o 
   1  14  21       79.21       75.06     23.79 o 
   2  14  21       76.81       89.59     25.00 o 
   3  14  21        3.55       -9.04     19.65 o 
   4  14  21       26.27       50.03     23.51 o 
   5  14  21       39.63       29.01     60.17 o 
   1  15  21       71.50       74.94     45.39 o 
   2  15  21       99.62      110.62     27.98 o 
   3  15  21       13.12      -10.48     22.77 o 
   0  16  21        0.87        2.45     46.78 o 
   1  16  21       91.50       65.03     35.76 o 
   2  16  21       22.54       59.67     25.97 o 
   0   0  22     1174.52     1356.29     64.42 o 
   1   0  22      765.78      798.59     35.84 o 
   2   0  22      616.15      607.89     29.15 o 
   3   0  22      500.77      485.17     34.01 o 
   4   0  22      835.61      862.40     43.66 o 
   5   0  22      732.88      758.91     43.17 o 
   6   0  22        4.21       18.20     19.29 o 
   7   0  22        0.89       -5.69     18.17 o 
   8   0  22      149.05      114.55     27.35 o 
   9   0  22       61.90       55.83     25.91 o 
   1   1  22       97.66      110.42     10.89 o 
   2   1  22      647.74      655.46     25.27 o 
   3   1  22       49.33       64.92     12.61 o 
   4   1  22       85.34      118.39     13.87 o 
   5   1  22       65.49       38.98     15.73 o 
   6   1  22       62.55       39.19     14.72 o 
   7   1  22      146.85       88.54     17.55 o 
   8   1  22      157.00      144.06     20.23 o 
   9   1  22       15.64        1.69     16.78 o 
   0   2  22        0.03        0.17      8.33 o 
   1   2  22      233.61      255.82     19.08 o 
   2   2  22        6.61       -0.97     10.00 o 
   3   2  22        0.10       -8.26     10.04 o 
   4   2  22       27.00        6.65     10.52 o 
   5   2  22       15.80       27.70     15.22 o 
   6   2  22        0.01       -0.39     13.13 o 
   7   2  22      199.64      184.06     27.11 o 
   8   2  22        0.01      -13.69     15.11 o 
   9   2  22       13.81       -9.27     17.05 o 
   1   3  22       51.99       59.91     11.13 o 
   2   3  22       23.22       -5.15      8.83 o 
   3   3  22       61.68       43.96     12.17 o 
   4   3  22       31.69       38.22     13.25 o 
   5   3  22      728.57      704.58     33.32 o 
   6   3  22       29.22        0.98     15.00 o 
   7   3  22        0.10        1.31     17.51 o 
   8   3  22       56.24       56.52     19.26 o 
   9   3  22        9.58        5.66     18.91 o 
   0   4  22      494.32      565.17     20.22 o 
   1   4  22      224.64      241.93     14.29 o 
   2   4  22      539.84      529.78     23.92 o 
   3   4  22      351.77      358.33     20.03 o 
   4   4  22       21.70       24.20     14.50 o 
   5   4  22       24.89       32.55     21.25 o 
   6   4  22       49.21       36.68     21.59 o 
   7   4  22        1.13       -2.63     20.13 o 
   8   4  22        0.06       -5.27     21.04 o 
   9   4  22       22.62       18.29     18.90 o 
   1   5  22      185.54      197.24     15.17 o 
   2   5  22      204.46      217.42     18.52 o 
   3   5  22      640.60      728.62     28.46 o 
   4   5  22      302.78      279.21     24.05 o 
   5   5  22      181.97      184.26     21.05 o 
   6   5  22        0.01        7.23     20.37 o 
   7   5  22        0.46      -16.57     19.34 o 
   8   5  22        4.18      -21.95     21.72 o 
   9   5  22        8.76        5.91     29.47 o 
   0   6  22      674.47      767.76     52.99 o 
   1   6  22      646.47      674.53     35.50 o 
   2   6  22      404.77      439.46     23.86 o 
   3   6  22      527.75      565.51     31.05 o 
   4   6  22       21.63        8.54     14.68 o 
   5   6  22       95.33       57.17     17.10 o 
   6   6  22        5.44       15.83     19.44 o 
   7   6  22        0.21       -4.16     18.56 o 
   8   6  22        4.30       26.01     24.28 o 
   1   7  22      615.76      628.41     35.62 o 
   2   7  22      805.17      843.71     50.33 o 
   3   7  22      166.00      142.31     22.06 o 
   4   7  22       13.72       -0.05     14.09 o 
   5   7  22      546.33      551.30     31.21 o 
   6   7  22       58.58       54.77     21.68 o 
   7   7  22       42.68       32.69     24.50 o 
   8   7  22        0.32       25.77     20.94 o 
   0   8  22     1547.85     1704.46     80.54 o 
   1   8  22       91.35      103.15     22.39 o 
   2   8  22       70.41       62.34     21.74 o 
   3   8  22       31.53       17.07     20.26 o 
   4   8  22      210.67      183.20     23.75 o 
   5   8  22       58.62       26.15     19.93 o 
   6   8  22        5.81       -1.68     22.13 o 
   7   8  22        0.48      -32.36     21.58 o 
   8   8  22        1.03      -12.77     23.08 o 
   1   9  22       54.64       39.53     19.18 o 
   2   9  22        7.77       -3.99     15.87 o 
   3   9  22        1.00        5.32     21.70 o 
   4   9  22       46.85       13.33     21.66 o 
   5   9  22       69.69       30.40     23.94 o 
   6   9  22      248.98      209.82     33.45 o 
   7   9  22       52.35       78.67     28.51 o 
   0  10  22       85.46       99.38     32.80 o 
   1  10  22        0.04        0.85     23.94 o 
   2  10  22        0.88      -24.02     16.01 o 
   3  10  22        2.88        4.99     20.70 o 
   4  10  22        0.03       14.02     21.88 o 
   5  10  22       41.30       18.67     22.88 o 
   6  10  22       22.78       18.03     24.86 o 
   7  10  22        2.82        7.46     24.75 o 
   1  11  22      156.35      138.60     20.16 o 
   2  11  22      107.03       18.38     24.28 o 
   3  11  22       27.08       41.86     23.42 o 
   4  11  22        5.90       -3.71     23.71 o 
   5  11  22      130.98      159.98     39.26 o 
   6  11  22        2.87        2.62     20.57 o 
   0  12  22      120.44      128.23     40.40 o 
   1  12  22        1.84       -6.66     16.41 o 
   2  12  22       16.85       11.28     20.39 o 
   3  12  22       10.85       13.77     21.14 o 
   4  12  22       12.65       13.91     20.19 o 
   5  12  22      157.55      173.64     49.47 o 
   6  12  22        7.34        4.93     21.17 o 
   1  13  22       16.58        1.77     20.33 o 
   2  13  22      191.80      214.76     29.98 o 
   3  13  22       28.62       18.60     21.84 o 
   4  13  22        0.05       -4.85     21.19 o 
   5  13  22       16.71       -3.47     26.64 o 
   0  14  22       31.89       -0.77     44.46 o 
   1  14  22        9.33        8.49     21.56 o 
   2  14  22        7.12       -8.09     20.43 o 
   3  14  22       25.97       33.33     21.90 o 
   4  14  22       25.43       44.54     25.20 o 
   1  15  22        5.69       32.77     27.99 o 
   2  15  22        1.00       13.86     22.50 o 
   3  15  22       38.94       23.68     25.25 o 
   1   1  23      108.20      124.73     22.95 o 
   2   1  23       34.53       38.27     11.88 o 
   3   1  23      250.39      247.58     17.09 o 
   4   1  23      166.90      174.39     18.02 o 
   5   1  23      134.07      136.51     19.50 o 
   6   1  23        1.12        0.56     13.14 o 
   7   1  23       22.78        9.98     15.70 o 
   8   1  23       53.21       61.69     20.62 o 
   9   1  23       13.18      -20.28     21.41 o 
   0   2  23      189.51      202.60     15.76 o 
   1   2  23       71.34       77.48     13.31 o 
   2   2  23       52.90       39.75     12.29 o 
   3   2  23      652.35      671.92     35.04 o 
   4   2  23     1139.20     1221.56     39.99 o 
   5   2  23      560.82      567.97     34.03 o 
   6   2  23        6.07       -0.95     16.55 o 
   7   2  23        7.08       -9.99     15.17 o 
   8   2  23       47.43       47.41     19.05 o 
   9   2  23       52.41       22.91     21.97 o 
   1   3  23      118.52      106.33     15.02 o 
   2   3  23       58.69       50.01     13.60 o 
   3   3  23      140.64      155.52     16.99 o 
   4   3  23       20.75       31.55     15.14 o 
   5   3  23       87.03      131.98     50.23 o 
   6   3  23       31.59       32.63     19.09 o 
   7   3  23        4.64      -22.52     17.04 o 
   8   3  23        2.33       -0.16     16.95 o 
   0   4  23       50.68       52.07     15.51 o 
   1   4  23      205.09      214.36     15.06 o 
   2   4  23      369.35      427.54     24.51 o 
   3   4  23       62.07       42.41     14.57 o 
   4   4  23       25.47       37.46     15.49 o 
   5   4  23      133.59       94.40     22.29 o 
   6   4  23       34.92       34.68     26.34 o 
   7   4  23       22.74       25.88     23.82 o 
   8   4  23       32.48       17.22     23.37 o 
   1   5  23       56.30       38.79     11.22 o 
   2   5  23       13.13        4.49     13.16 o 
   3   5  23       13.19       28.70     13.64 o 
   4   5  23      479.20      501.59     32.38 o 
   5   5  23       48.96       14.26     21.47 o 
   6   5  23        0.16        0.82     20.90 o 
   7   5  23        0.89      -16.97     20.47 o 
   8   5  23       21.58       48.27     26.54 o 
   0   6  23     5982.20     6115.02    169.61 o 
   1   6  23      103.48      114.41     17.55 o 
   2   6  23      722.69      730.48     31.88 o 
   3   6  23        5.96      -10.10     14.86 o 
   4   6  23        5.70       -0.82     16.46 o 
   5   6  23        0.00       -0.62     21.03 o 
   6   6  23      380.86      370.66     52.99 o 
   7   6  23      232.01      185.00     32.65 o 
   8   6  23        2.45       39.50     23.92 o 
   1   7  23     1105.18     1100.57     44.75 o 
   2   7  23      137.73      152.72     19.70 o 
   3   7  23      458.21      416.01     30.93 o 
   4   7  23       76.32       86.29     20.41 o 
   5   7  23       17.75        5.24     21.81 o 
   6   7  23        1.19      -29.71     19.80 o 
   7   7  23       34.17       62.70     27.78 o 
   8   7  23      157.05      232.78     37.45 o 
   0   8  23     6665.94     6627.15    183.66 o 
   1   8  23      368.01      412.34     32.11 o 
   2   8  23      346.95      308.81     30.55 o 
   3   8  23        5.37      -10.04     16.75 o 
   4   8  23       13.80       15.18     17.14 o 
   5   8  23      170.12      205.89     31.89 o 
   6   8  23        1.66       31.03     23.95 o 
   7   8  23       17.02        2.11     24.35 o 
   1   9  23       40.82      -19.97     18.40 o 
   2   9  23      182.91      194.64     32.24 o 
   3   9  23        2.19      -17.88     20.40 o 
   4   9  23       11.67       -0.16     17.90 o 
   5   9  23        3.89       -5.62     22.83 o 
   6   9  23       35.72       -4.18     22.84 o 
   7   9  23       80.55      104.43     31.18 o 
   0  10  23      202.34      207.18     37.95 o 
   1  10  23       92.05      119.82     24.32 o 
   2  10  23       94.91      101.92     28.55 o 
   3  10  23       93.91      116.99     28.10 o 
   4  10  23      113.30      165.94     32.62 o 
   5  10  23       26.87        8.35     23.13 o 
   6  10  23       12.47        8.20     32.67 o 
   1  11  23      274.06      236.56     29.38 o 
   2  11  23       55.38       38.79     27.30 o 
   3  11  23       10.00        0.58     23.94 o 
   4  11  23       18.49       22.20     24.94 o 
   5  11  23        9.11       -1.80     28.16 o 
   6  11  23        2.72       -0.88     23.82 o 
   0  12  23       26.99       37.62     24.28 o 
   1  12  23        0.14        4.55     20.66 o 
   2  12  23      112.46       41.21     23.49 o 
   3  12  23       79.32       85.65     24.96 o 
   4  12  23       65.63      125.91     27.09 o 
   5  12  23       32.22       20.12     26.85 o 
   1  13  23       28.64        1.33     21.99 o 
   2  13  23        0.00       27.38     22.39 o 
   3  13  23       87.24       86.66     24.58 o 
   4  13  23        0.58       16.85     22.96 o 
   0  14  23        7.56      -23.07     45.74 o 
   1  14  23       16.45       10.28     23.72 o 
   2  14  23       30.76        8.20     22.13 o 
   3  14  23       99.27       93.21     41.83 o 
   1  15  23      148.54       90.39     37.49 o 
   0   0  24       20.47       19.07     31.70 o 
   1   0  24      125.73      171.59     32.20 o 
   2   0  24      411.97      482.79     59.66 o 
   3   0  24      242.72      244.75     26.01 o 
   4   0  24      416.98      327.18     29.76 o 
   5   0  24      640.01      714.27     56.46 o 
   6   0  24       39.20        6.31     26.20 o 
   7   0  24       10.71       -8.83     24.92 o 
   8   0  24       66.25       53.40     42.33 o 
   1   1  24       39.00       45.84     13.22 o 
   2   1  24       13.25      -10.42     11.28 o 
   3   1  24        3.19        2.37     10.66 o 
   4   1  24      142.52      111.68     18.24 o 
   5   1  24      864.57      886.44     41.16 o 
   6   1  24        0.03       -0.10     19.45 o 
   7   1  24       44.28       30.68     19.77 o 
   8   1  24       12.55       -0.27     18.97 o 
   0   2  24       22.23        8.73     23.62 o 
   1   2  24      133.66      143.69     15.83 o 
   2   2  24       25.38       27.79     13.21 o 
   3   2  24      149.18      147.10     18.39 o 
   4   2  24      348.62      380.49     28.78 o 
   5   2  24       32.75       24.17     17.96 o 
   6   2  24       37.09       32.23     18.78 o 
   7   2  24       31.17       36.62     20.18 o 
   8   2  24       17.35        9.49     20.13 o 
   1   3  24        0.00      -13.45     10.26 o 
   2   3  24        5.46       -9.44     11.06 o 
   3   3  24      287.99      295.29     34.95 o 
   4   3  24       17.72      -16.96     15.03 o 
   5   3  24       80.03       86.15     25.36 o 
   6   3  24      150.82      180.78     30.32 o 
   7   3  24       13.00      -15.89     17.84 o 
   8   3  24       11.95        6.68     20.19 o 
   0   4  24       51.68       57.07     15.81 o 
   1   4  24        3.37       12.01     12.88 o 
   2   4  24      399.38      428.13     47.32 o 
   3   4  24      106.50      105.76     19.49 o 
   4   4  24      138.10      104.18     20.87 o 
   5   4  24       44.70       47.44     22.54 o 
   6   4  24        5.66      -14.71     19.31 o 
   7   4  24       20.62        3.58     28.60 o 
   8   4  24       19.07       13.81     30.74 o 
   1   5  24        0.36        4.49     13.00 o 
   2   5  24        2.42      -13.33     12.27 o 
   3   5  24      398.04      435.53     29.91 o 
   4   5  24      127.76       84.55     20.68 o 
   5   5  24      168.07      115.88     28.08 o 
   6   5  24       82.93       55.35     25.26 o 
   7   5  24       15.66       20.85     24.17 o 
   8   5  24        0.71        9.33     23.41 o 
   0   6  24      246.25      307.72     31.82 o 
   1   6  24      227.26      240.94     23.48 o 
   2   6  24      121.63      107.63     18.20 o 
   3   6  24      270.11      261.51     26.62 o 
   4   6  24      201.29      224.72     34.82 o 
   5   6  24      217.92      242.92     33.39 o 
   6   6  24        0.15        6.92     22.18 o 
   7   6  24       81.86       91.98     28.37 o 
   8   6  24       76.76      122.19     36.79 o 
   1   7  24      453.36      461.29     33.25 o 
   2   7  24       17.78       36.03     15.82 o 
   3   7  24       97.10       77.60     20.82 o 
   4   7  24       56.64       99.65     21.54 o 
   5   7  24       15.93       14.26     26.19 o 
   6   7  24       10.41       16.28     22.59 o 
   7   7  24       25.07       41.59     25.42 o 
   0   8  24       21.47       40.69     28.33 o 
   1   8  24      791.08      815.87     41.99 o 
   2   8  24        3.00       13.11     21.53 o 
   3   8  24        0.52      -24.91     16.61 o 
   4   8  24      267.61      271.39     29.11 o 
   5   8  24      154.99      162.07     31.30 o 
   6   8  24        0.06        9.59     23.98 o 
   7   8  24      222.58      220.91     36.23 o 
   1   9  24      556.40      566.86     43.18 o 
   2   9  24       29.18       13.81     22.73 o 
   3   9  24       71.60       43.44     25.69 o 
   4   9  24        7.25       -5.59     19.38 o 
   5   9  24       30.86       45.92     25.65 o 
   6   9  24      169.12      150.74     34.22 o 
   0  10  24      629.48      617.93     54.55 o 
   1  10  24      704.93      702.76     41.05 o 
   2  10  24      118.37       85.88     29.01 o 
   3  10  24       73.77       58.78     26.47 o 
   4  10  24       12.47       13.81     19.86 o 
   5  10  24      111.40      101.00     30.16 o 
   6  10  24        2.48      -22.46     23.27 o 
   1  11  24      143.73      100.69     33.03 o 
   2  11  24        5.74      -20.99     23.18 o 
   3  11  24       83.66       80.92     29.34 o 
   4  11  24        0.95       22.54     25.56 o 
   5  11  24       47.84       60.68     28.69 o 
   0  12  24       25.30       33.98     34.02 o 
   1  12  24        2.45      -18.13     18.52 o 
   2  12  24       82.31       89.56     24.99 o 
   3  12  24       53.04       32.49     28.90 o 
   4  12  24       46.18       84.40     26.52 o 
   5  12  24        0.47       10.70     27.54 o 
   1  13  24       11.80        0.07     21.85 o 
   2  13  24        2.84       10.85     20.62 o 
   3  13  24       15.11       11.70     23.29 o 
   4  13  24       16.45       44.69     25.25 o 
   0  14  24        2.56      -33.76     40.85 o 
   1  14  24        3.42       -0.51     24.87 o 
   2  14  24       21.94       11.21     23.49 o 
   1   1  25      136.06      159.44     22.67 o 
   2   1  25       64.77       73.51     15.34 o 
   3   1  25      288.49      330.80     23.48 o 
   4   1  25       44.59       32.02     15.25 o 
   5   1  25       30.83       52.81     19.98 o 
   6   1  25       16.63       11.17     18.62 o 
   7   1  25       14.94       24.40     21.53 o 
   8   1  25        3.24       -1.18     21.02 o 
   0   2  25      828.10      757.13     64.27 o 
   1   2  25      382.23      385.78     23.93 o 
   2   2  25       76.54       64.64     15.13 o 
   3   2  25       45.34       30.38     13.80 o 
   4   2  25       60.49       29.47     17.82 o 
   5   2  25       93.64      121.08     22.67 o 
   6   2  25       41.28       39.83     21.03 o 
   7   2  25        5.27      -18.54     19.36 o 
   8   2  25        8.24       -0.52     21.32 o 
   1   3  25       21.94       23.75     12.87 o 
   2   3  25        0.00       -3.36     11.31 o 
   3   3  25      177.25      132.81     18.54 o 
   4   3  25       10.70       -3.57     20.27 o 
   5   3  25       29.08       46.52     23.16 o 
   6   3  25       89.87      116.37     29.34 o 
   7   3  25       15.26       14.90     23.55 o 
   8   3  25        0.65      -10.95     20.69 o 
   0   4  25       87.38       49.76     25.77 o 
   1   4  25       10.89      -19.66     18.01 o 
   2   4  25       79.99       42.87     14.91 o 
   3   4  25       42.08       31.16     14.98 o 
   4   4  25        1.22      -10.10     15.78 o 
   5   4  25       20.07        4.15     22.44 o 
   6   4  25       74.53       82.78     26.99 o 
   7   4  25      135.78       95.92     32.57 o 
   8   4  25       12.77       41.24     60.89 o 
   1   5  25      265.26      278.39     22.44 o 
   2   5  25       12.80      -19.65     13.10 o 
   3   5  25       32.80       48.09     18.47 o 
   4   5  25       18.70       24.22     17.75 o 
   5   5  25       34.82        3.46     24.29 o 
   6   5  25        2.55        4.72     23.66 o 
   7   5  25        1.37        3.10     23.44 o 
   0   6  25      792.61      714.99     69.81 o 
   1   6  25     2066.88     2091.39     53.60 o 
   2   6  25      184.19      172.90     21.28 o 
   3   6  25      187.26      232.67     25.85 o 
   4   6  25      163.39      189.46     25.59 o 
   5   6  25        0.02        8.18     23.88 o 
   6   6  25       24.60       38.45     24.70 o 
   7   6  25        3.96      -12.32     23.94 o 
   1   7  25      395.75      476.44     28.84 o 
   2   7  25       26.69       44.79     16.86 o 
   3   7  25      175.30      185.10     25.90 o 
   4   7  25       50.00       55.04     23.64 o 
   5   7  25        1.09        6.17     22.02 o 
   6   7  25       22.36       39.26     36.79 o 
   7   7  25       28.41       53.78     29.29 o 
   0   8  25      699.82      757.72     89.79 o 
   1   8  25      870.42      893.81     44.35 o 
   2   8  25      376.64      424.47     32.63 o 
   3   8  25       19.87       11.67     19.37 o 
   4   8  25        0.25       -5.98     17.68 o 
   5   8  25       91.53      143.12     31.89 o 
   6   8  25       11.55       47.76     26.32 o 
   1   9  25      127.99       99.89     32.05 o 
   2   9  25     1011.70      996.51     56.47 o 
   3   9  25      212.64      182.92     28.02 o 
   4   9  25       27.30       18.10     20.95 o 
   5   9  25        8.17        6.04     24.37 o 
   6   9  25       33.17        1.53     25.07 o 
   0  10  25      204.03      143.26     37.29 o 
   1  10  25       47.81       64.24     27.90 o 
   2  10  25       59.79       16.73     32.05 o 
   3  10  25      200.66      148.51     32.62 o 
   4  10  25        9.98      -14.01     20.99 o 
   5  10  25       19.61       35.27     27.36 o 
   1  11  25       78.70       36.27     27.38 o 
   2  11  25       42.89        2.21     25.04 o 
   3  11  25        0.35       14.68     25.94 o 
   4  11  25        0.30       21.73     24.69 o 
   5  11  25       11.39       -3.85     25.73 o 
   0  12  25      125.59      107.31     36.11 o 
   1  12  25       90.24       95.90     26.04 o 
   2  12  25        6.04       -6.05     21.68 o 
   3  12  25        1.11       -2.81     21.92 o 
   4  12  25        0.17       -4.41     23.78 o 
   1  13  25        2.49       45.91     23.72 o 
   2  13  25        5.08        6.95     22.56 o 
   3  13  25       11.23       40.74     23.64 o 
   0   0  26      724.93      722.10     77.35 o 
   1   0  26        4.72      -11.28     19.73 o 
   2   0  26     1321.61     1310.97     69.66 o 
   3   0  26       11.26       33.76     18.07 o 
   4   0  26     1259.02     1296.77     96.85 o 
   5   0  26       75.78        2.08     27.77 o 
   6   0  26       17.77       45.75     28.93 o 
   7   0  26       25.04       18.75     31.07 o 
   1   1  26        0.61      -16.02     14.44 o 
   2   1  26        7.42       -5.04     15.60 o 
   3   1  26        0.17        6.02     13.54 o 
   4   1  26      218.28      234.26     26.20 o 
   5   1  26      389.51      408.05     35.34 o 
   6   1  26       36.57       40.21     20.35 o 
   7   1  26        6.86       -0.98     19.53 o 
   0   2  26       28.33       61.18     28.47 o 
   1   2  26       27.10       15.81     16.66 o 
   2   2  26        0.43       -2.00     15.51 o 
   3   2  26       74.74       45.66     15.81 o 
   4   2  26       10.28        0.10     19.44 o 
   5   2  26      203.84      207.89     32.26 o 
   6   2  26       10.20       11.79     21.43 o 
   7   2  26       36.89       28.78     22.46 o 
   1   3  26       27.70       -3.17     16.21 o 
   2   3  26      442.27      473.46     27.02 o 
   3   3  26        7.92        7.43     17.80 o 
   4   3  26       86.39       89.63     24.31 o 
   5   3  26       39.76       18.97     23.58 o 
   6   3  26        1.60       19.45     22.95 o 
   7   3  26        8.42        8.39     24.29 o 
   0   4  26      253.52      194.95     37.18 o 
   1   4  26       21.78        8.42     18.37 o 
   2   4  26       37.83       23.79     16.69 o 
   3   4  26        0.43        2.64     15.83 o 
   4   4  26       12.11       28.30     18.55 o 
   5   4  26       22.18       20.31     22.54 o 
   6   4  26       95.02      103.04     33.43 o 
   7   4  26       41.60       39.02     25.38 o 
   1   5  26        1.74       18.77     18.72 o 
   2   5  26      196.17      181.67     21.61 o 
   3   5  26       12.31        7.26     17.02 o 
   4   5  26       11.84      -13.75     16.37 o 
   5   5  26      310.65      347.19     37.49 o 
   6   5  26       23.21       19.25     24.11 o 
   7   5  26       65.56      152.87     34.18 o 
   0   6  26      116.80      124.99     34.57 o 
   1   6  26       19.17       17.89     18.47 o 
   2   6  26        0.06      -22.39     14.92 o 
   3   6  26       43.70       41.31     19.44 o 
   4   6  26        8.10        9.05     18.31 o 
   5   6  26       72.31       75.89     26.59 o 
   6   6  26        3.48       19.58     25.31 o 
   7   6  26       26.99       42.83     33.53 o 
   1   7  26      206.86      274.23     30.21 o 
   2   7  26      352.61      384.74     31.70 o 
   3   7  26        1.06      -18.79     19.06 o 
   4   7  26       21.76        1.53     19.19 o 
   5   7  26        1.36        9.77     24.52 o 
   6   7  26        1.48       22.34     26.22 o 
   0   8  26     1557.06     1623.46    111.51 o 
   1   8  26       49.70      101.46     24.34 o 
   2   8  26      780.77      827.96     42.14 o 
   3   8  26      243.46      224.48     35.94 o 
   4   8  26       17.98       46.49     21.37 o 
   5   8  26       19.39       12.14     26.29 o 
   6   8  26      135.48      212.01     36.15 o 
   1   9  26        0.01        8.38     25.71 o 
   2   9  26       93.74       92.20     22.99 o 
   3   9  26       11.64       42.24     21.40 o 
   4   9  26       92.88      117.71     26.03 o 
   5   9  26       55.68       52.48     28.34 o 
   0  10  26       10.59       -7.92     43.49 o 
   1  10  26        0.86       17.63     24.05 o 
   2  10  26       17.92        3.41     26.33 o 
   3  10  26       16.29       -3.60     20.66 o 
   4  10  26        0.33       14.40     21.47 o 
   5  10  26        1.82      -33.14     23.89 o 
   1  11  26        3.34       24.08     27.07 o 
   2  11  26      133.42      171.77     35.33 o 
   3  11  26       57.84       53.91     33.51 o 
   4  11  26       75.12       83.16     26.92 o 
   0  12  26       11.18       57.73     51.41 o 
   1  12  26      122.32      111.71     32.77 o 
   2  12  26        9.55       19.96     24.02 o 
   3  12  26       13.80       -7.95     22.65 o 
   1  13  26        6.07      -10.45     41.12 o 
   1   1  27       21.42        4.90     17.67 o 
   2   1  27       18.33        4.43     17.38 o 
   3   1  27        1.65      -21.42     20.79 o 
   4   1  27      592.19      673.42     44.26 o 
   5   1  27       16.70        7.25     18.01 o 
   6   1  27        3.30        9.44     20.79 o 
   7   1  27       26.21       45.19     28.61 o 
   0   2  27       11.18       37.20     27.06 o 
   1   2  27       15.39        0.75     17.45 o 
   2   2  27      169.03      143.30     23.86 o 
   3   2  27      181.20      140.37     28.04 o 
   4   2  27        1.01      -16.43     20.18 o 
   5   2  27        3.27       37.10     23.26 o 
   6   2  27       81.38       90.29     28.15 o 
   7   2  27        1.39      -17.02     22.50 o 
   1   3  27      301.45      286.39     47.27 o 
   2   3  27        6.08       34.62     18.09 o 
   3   3  27      236.58      190.71     31.21 o 
   4   3  27        1.08      -18.25     19.82 o 
   5   3  27        5.73      -33.73     30.88 o 
   6   3  27        4.61      -11.39     21.53 o 
   7   3  27       13.15       23.44     26.31 o 
   0   4  27       94.71      129.81     36.53 o 
   1   4  27        8.49      -21.94     20.84 o 
   2   4  27        7.83        0.61     25.17 o 
   3   4  27       21.42       77.33     24.70 o 
   4   4  27       41.63       34.39     23.91 o 
   5   4  27        1.33        6.91     22.15 o 
   6   4  27        0.10      -11.54     24.18 o 
   7   4  27       26.07       37.56     33.50 o 
   1   5  27        4.41       -8.05     17.82 o 
   2   5  27      433.35      462.51     35.00 o 
   3   5  27        2.01       -4.55     21.73 o 
   4   5  27       64.65       55.23     25.56 o 
   5   5  27       47.71       28.56     32.70 o 
   6   5  27       10.10       69.79     28.11 o 
   0   6  27        0.77       21.93     31.83 o 
   1   6  27      391.80      377.51     33.13 o 
   2   6  27       12.44        4.43     25.44 o 
   3   6  27      591.04      624.65     47.07 o 
   4   6  27        4.11      -27.96     26.85 o 
   5   6  27       10.54       30.75     24.58 o 
   6   6  27       61.40       71.04     29.99 o 
   1   7  27        0.16       22.58     20.82 o 
   2   7  27      645.13      662.93     57.93 o 
   3   7  27       10.34       39.09     26.32 o 
   4   7  27      180.60      187.20     33.17 o 
   5   7  27        0.32      -16.36     23.21 o 
   6   7  27       18.93       12.43     25.92 o 
   0   8  27       18.76       10.94     31.96 o 
   1   8  27     1022.32     1030.19     48.61 o 
   2   8  27        0.27        2.85     25.43 o 
   3   8  27       11.10       -7.87     23.76 o 
   4   8  27       78.32       76.92     27.01 o 
   5   8  27       10.30      -14.59     24.59 o 
   1   9  27       14.99       19.48     37.06 o 
   2   9  27      207.07      230.22     36.94 o 
   3   9  27       17.07       81.19     29.55 o 
   4   9  27       14.06       23.77     24.25 o 
   5   9  27       31.64       69.37     38.23 o 
   0  10  27       50.59       76.09     36.13 o 
   1  10  27       11.60       13.59     33.06 o 
   2  10  27        9.93      -29.50     24.80 o 
   3  10  27       48.32       10.33     27.66 o 
   4  10  27       41.22       28.98     28.27 o 
   1  11  27      235.12      318.62     42.24 o 
   2  11  27      101.02       65.02     31.36 o 
   3  11  27       86.59      116.13     33.63 o 
   0  12  27        4.22      -16.24     41.75 o 
   1  12  27        1.18        0.35     26.95 o 
   0   0  28       32.18       78.48     45.23 o 
   1   0  28      153.58      127.59     82.35 o 
   2   0  28        0.58      -16.81     22.38 o 
   3   0  28      993.19      982.37    111.27 o 
   4   0  28        8.83      -11.60     36.34 o 
   5   0  28        5.97      -10.82     39.82 o 
   6   0  28       23.46       14.39     28.26 o 
   1   1  28       74.02       68.85     22.65 o 
   2   1  28     1202.76     1239.77     53.57 o 
   3   1  28      163.73      189.89     42.69 o 
   4   1  28       10.89       26.48     30.77 o 
   5   1  28       35.84        5.41     36.81 o 
   6   1  28        0.77       -0.81     19.18 o 
   0   2  28       48.54       47.71     38.53 o 
   1   2  28       43.96       21.51     20.14 o 
   2   2  28        6.10      -22.17     17.74 o 
   3   2  28      257.07      290.55     47.47 o 
   4   2  28        4.37       55.90     33.88 o 
   5   2  28       15.55        8.79     22.47 o 
   6   2  28       17.88       15.80     23.82 o 
   1   3  28       10.58        7.49     18.98 o 
   2   3  28       25.77       23.81     20.79 o 
   3   3  28       79.56       90.12     27.85 o 
   4   3  28       40.67       61.44     56.12 o 
   5   3  28       33.24       15.79     23.35 o 
   6   3  28        1.15      -16.06     23.80 o 
   0   4  28      257.20      317.76     45.02 o 
   1   4  28        6.21      -12.63     21.52 o 
   2   4  28        8.42       22.89     20.05 o 
   3   4  28      514.08      595.95     45.98 o 
   4   4  28       23.83       20.36     33.20 o 
   5   4  28        4.54        7.34     23.07 o 
   6   4  28        1.04      -27.97     29.86 o 
   1   5  28        1.45       17.37     29.46 o 
   2   5  28      325.25      363.41     40.38 o 
   3   5  28       28.99       74.02     28.27 o 
   4   5  28        8.30       23.93     31.03 o 
   5   5  28        3.51       11.94     23.26 o 
   6   5  28      152.56      205.55     35.82 o 
   0   6  28      224.29      200.53     41.17 o 
   1   6  28       19.38       16.76     20.55 o 
   2   6  28        2.51       12.58     25.26 o 
   3   6  28       44.46       23.93     27.36 o 
   4   6  28        9.01        4.68     31.91 o 
   5   6  28        3.58        8.58     22.96 o 
   1   7  28       58.95       34.72     23.96 o 
   2   7  28        4.86       49.19     28.93 o 
   3   7  28       17.30       13.16     25.21 o 
   4   7  28       33.45       11.83     34.62 o 
   5   7  28        7.71       81.13     38.68 o 
   0   8  28        8.56       29.90     31.98 o 
   1   8  28      406.26      401.38     58.39 o 
   2   8  28      135.05      154.82     33.55 o 
   3   8  28        7.95        6.17     26.39 o 
   4   8  28        9.27      -10.13     32.14 o 
   1   9  28       14.68       18.69     25.61 o 
   2   9  28        1.16       17.51     24.89 o 
   3   9  28      340.24      403.76     58.93 o 
   4   9  28        0.37       44.05     36.53 o 
   0  10  28        0.29       12.24     45.74 o 
   1  10  28       94.48       45.45     29.44 o 
   2  10  28      101.88      137.68     34.20 o 
   3  10  28       34.49        1.07     28.73 o 
   1  11  28       26.19       26.54     30.23 o 
   1   1  29       46.38       63.42     22.51 o 
   2   1  29      256.90      359.82     34.36 o 
   3   1  29      122.73       94.81     35.45 o 
   4   1  29      107.38      107.69     40.59 o 
   5   1  29        0.11      -29.12     28.13 o 
   6   1  29        0.00      -30.84     31.21 o 
   0   2  29       30.23       59.69     29.04 o 
   1   2  29       10.48       -5.77     19.23 o 
   2   2  29       30.40       13.43     20.30 o 
   3   2  29       35.48       31.93     23.55 o 
   4   2  29        5.69        2.72     27.94 o 
   5   2  29       66.19       87.03     44.91 o 
   6   2  29       20.97       23.57     33.85 o 
   1   3  29        2.53       26.17     20.33 o 
   2   3  29       16.18        6.34     20.61 o 
   3   3  29      267.57      308.08     37.06 o 
   4   3  29      526.09      484.37     57.25 o 
   5   3  29        2.08      -41.75     27.83 o 
   0   4  29        3.30       -9.09     28.89 o 
   1   4  29        2.25       21.13     20.47 o 
   2   4  29        0.19        7.59     25.55 o 
   3   4  29       76.47       62.38     28.15 o 
   4   4  29      145.94      197.84     43.46 o 
   5   4  29       19.89       14.67     33.33 o 
   1   5  29        1.26        3.92     23.17 o 
   2   5  29       43.39       72.13     28.91 o 
   3   5  29       72.85       18.48     29.42 o 
   4   5  29       82.09       23.70     37.82 o 
   5   5  29       66.29       87.51     39.90 o 
   0   6  29       30.08       51.28     33.52 o 
   1   6  29        7.72        5.87     20.56 o 
   2   6  29      268.74      294.63     39.29 o 
   3   6  29      226.89      238.00     38.43 o 
   4   6  29        0.05      -44.95     30.62 o 
   5   6  29       53.51       66.22     37.84 o 
   1   7  29       54.30       75.05     29.83 o 
   2   7  29      240.04      262.37     38.80 o 
   3   7  29      175.26      210.74     37.59 o 
   4   7  29       50.60       12.03     35.82 o 
   0   8  29       43.78       82.80     36.74 o 
   1   8  29       14.92        9.35     26.84 o 
   2   8  29       74.71       52.84     31.86 o 
   3   8  29      322.18      375.03     57.05 o 
   4   8  29       24.80        1.55     53.09 o 
   1   9  29        0.05       -9.70     26.34 o 
   2   9  29       24.86       80.93     32.01 o 
   3   9  29       28.45       44.50     30.25 o 
   0  10  29        0.23       46.00     50.64 o 
   1  10  29        1.71      -19.94     40.11 o 
   0   0  30       63.84      105.93     47.16 o 
   1   0  30       67.44       54.23     32.85 o 
   2   0  30      164.64      129.77     39.68 o 
   3   0  30       25.11       -7.09     43.55 o 
   4   0  30       91.77       21.78     39.56 o 
   5   0  30        6.62       -8.50     43.81 o 
   1   1  30      252.84      252.89     30.78 o 
   2   1  30      213.66      228.86     29.83 o 
   3   1  30       13.47       13.95     31.88 o 
   4   1  30       36.35      107.37     37.61 o 
   5   1  30        1.59      -18.12     30.99 o 
   0   2  30      131.22      119.12     39.12 o 
   1   2  30       43.87       26.92     21.92 o 
   2   2  30        0.02      -11.68     18.93 o 
   3   2  30       21.57        7.05     31.79 o 
   4   2  30       43.41       75.31     35.53 o 
   5   2  30        0.56      -10.89     33.02 o 
   1   3  30      116.46      150.27     27.77 o 
   2   3  30        3.15      -14.43     24.11 o 
   3   3  30        3.48       38.79     33.41 o 
   4   3  30       26.59       32.65     35.50 o 
   5   3  30       78.76      106.76     40.73 o 
   0   4  30        0.14        6.73     27.52 o 
   1   4  30      173.70      212.73     31.88 o 
   2   4  30        2.53      -22.62     24.55 o 
   3   4  30      129.95      232.30     45.04 o 
   4   4  30        1.64       28.75     33.33 o 
   1   5  30       64.53       67.73     24.87 o 
   2   5  30       39.99       52.54     29.70 o 
   3   5  30       27.92       20.48     27.82 o 
   4   5  30        1.92        6.47     33.72 o 
   0   6  30       85.72      120.05     37.82 o 
   1   6  30       13.70       35.92     26.76 o 
   2   6  30        3.55       13.15     27.07 o 
   3   6  30       23.12       44.33     26.91 o 
   4   6  30       34.19       93.04     39.83 o 
   1   7  30        0.50       -4.76     27.07 o 
   2   7  30      390.28      375.96     43.79 o 
   3   7  30       11.30       22.95     30.53 o 
   0   8  30      164.49      145.73     42.41 o 
   1   8  30       71.97       66.75     30.64 o 
   2   8  30       47.39       78.16     30.56 o 
   1   9  30        2.53       21.92     28.48 o 
   1   1  31       20.22       24.13     22.90 o 
   2   1  31       74.87       67.62     28.11 o 
   3   1  31       46.54       56.08     34.80 o 
   4   1  31       17.09       18.90     32.28 o 
   0   2  31      210.55      171.82     41.01 o 
   1   2  31       50.48       61.42     24.01 o 
   2   2  31       22.88        3.94     31.73 o 
   3   2  31       17.29       74.02     38.71 o 
   4   2  31        5.68      -25.39     32.07 o 
   1   3  31       24.17       17.12     22.36 o 
   2   3  31       26.95       -3.27     23.47 o 
   3   3  31      132.20      111.75     40.88 o 
   4   3  31       18.55       29.44     36.85 o 
   0   4  31        3.47       22.29     31.50 o 
   1   4  31       20.41       37.31     23.69 o 
   2   4  31       16.32       36.22     29.47 o 
   3   4  31        4.36        1.64     50.83 o 
   4   4  31        3.01       31.59     37.64 o 
   1   5  31        1.10       -5.88     23.17 o 
   2   5  31       29.51       41.78     31.91 o 
   3   5  31        0.10       39.98     37.26 o 
   0   6  31       26.40      103.43     38.64 o 
   1   6  31        0.06        2.15     26.42 o 
   2   6  31      301.53      421.99     45.75 o 
   1   7  31       93.81       93.98     39.92 o 
   2   7  31        4.33       17.14     53.61 o 
   0   0  32     1778.14     2084.00    143.18 o 
   1   0  32       20.31       54.51     34.96 o 
   2   0  32       51.37       11.21     44.84 o 
   3   0  32        9.28       -2.96     40.20 o 
   1   1  32        1.83      -24.32     21.61 o 
   2   1  32       10.03       21.26     45.94 o 
   3   1  32        8.24       13.82     33.28 o 
   0   2  32      262.43      204.90     60.25 o 
   1   2  32       26.88       11.66     23.78 o 
   2   2  32       28.57       16.64     26.34 o 
   3   2  32       42.95       25.75     36.13 o 
   1   3  32        5.66      -12.99     20.93 o 
   2   3  32        0.09       13.09     27.04 o 
   3   3  32        0.88      -24.73     31.77 o 
   0   4  32      204.10      209.80     44.63 o 
   1   4  32       43.71       33.91     27.68 o 
   2   4  32        3.15       11.02     27.18 o 
   1   5  32        0.80       13.37     27.31 o 
   1   1  33       69.22       81.12     29.05 o 
   0   2  33        0.66       14.42     31.63 o 
   1   2  33        1.53       -1.33     22.24 o 
                                                 
